# Supplementary material for: Towards atomically-thin regime in bulk 4H-NbSe2 with interlayer disorder
Source: NPJ 2D Mater Appl. 2026 Jan 6;10(1):23. doi: 10.1038/s41699-025-00659-w (PMC12885948; doi:10.1038/s41699-025-00659-w)
Supplement: Supplementary file 2 — Supplementary file 1 [file 41699_2025_659_MOESM2_ESM.cif]

#=======================================================================
data_global
#=======================================================================

_audit_creation_method                   'Jana2006 Version : 20/02/2023'


#=======================================================================
data_I
#=======================================================================

# 5. CHEMICAL DATA

_chemical_name_systematic
; ?
;
_chemical_name_common                    ?
_chemical_formula_moiety                 ?
_chemical_formula_structural             ?
_chemical_formula_analytical             ?
_chemical_formula_iupac                  ?
_chemical_formula_sum                    'Nb1 Se2'
_chemical_formula_weight                 250.8
_chemical_melting_point                  ?
_chemical_compound_source                ?
_chemical_absolute_configuration         ?

#=======================================================================

# 6. POWDER SPECIMEN AND CRYSTAL DATA

_symmetry_cell_setting                   hexagonal
_symmetry_space_group_name_H-M           'P -6 m 2'
_symmetry_space_group_name_Hall          'P -6;2'
_symmetry_Int_Tables_number              187

loop_
 _space_group_symop_id
 _space_group_symop_operation_xyz
 1   x,y,z
 2   -y,x-y,z
 3   -x+y,-x,z
 4   x,y,-z
 5   -y,x-y,-z
 6   -x+y,-x,-z
 7   -y,-x,z
 8   -x+y,y,z
 9   x,x-y,z
 10  -y,-x,-z
 11  -x+y,y,-z
 12  x,x-y,-z

_cell_length_a                           3.4440(6)
_cell_length_b                           3.4440(6)
_cell_length_c                           25.240(9)
_cell_angle_alpha                        90
_cell_angle_beta                         90
_cell_angle_gamma                        120
_cell_volume                             259.26(11)


_cell_formula_units_Z                    4
_cell_measurement_temperature            300
_cell_special_details
; ?
;

_exptl_crystal_density_diffrn            6.426
_exptl_crystal_density_meas              ?
_exptl_crystal_density_method            ?
_exptl_crystal_F_000                     436

_pd_spec_size_axial                      ?
_pd_spec_size_equat                      ?
_pd_spec_size_thick                      ?
_pd_spec_mounting                        ?
_pd_spec_mount_mode                      ?
_pd_spec_shape                           ?
_pd_char_particle_morphology             ?
_pd_char_colour                          ?
_pd_prep_cool_rate                       ?
_pd_prep_pressure                        ?
_pd_prep_temperature                     ?

_exptl_absorpt_coefficient_mu            41.854
_exptl_absorpt_correction_type           ?
_exptl_absorpt_process_details           ?
_exptl_absorpt_correction_T_min          ?
_exptl_absorpt_correction_T_max          ?

#=======================================================================

# 7. EXPERIMENTAL DATA

_exptl_special_details                   ?
_pd_instr_location
; ?
;
_pd_calibration_special_details
; ?
;

_diffrn_ambient_temperature              300
_diffrn_source                           ?
_diffrn_source_target                    ?
_diffrn_source_type                      ?
_diffrn_radiation_type                   ?
_diffrn_radiation_wavelength             0.64109
_diffrn_radiation_monochromator          ?
_diffrn_measurement_device               ?
_diffrn_measurement_device_type          ?
_diffrn_detector                         ?
_diffrn_detector_type                    ?

_pd_meas_scan_method                     ?
_pd_meas_special_details
; ?
;
_pd_meas_number_of_points                1926
_pd_meas_2theta_range_min                6.804
_pd_meas_2theta_range_max                30.994
_pd_meas_2theta_range_inc                0.013

_diffrn_radiation_probe                  X-ray

#=======================================================================

# 8. REFINEMENT DATA

_pd_proc_ls_special_details
; ?
;
_pd_proc_ls_profile_function             'Pseudo-Voigt'
_pd_proc_ls_background_function          '20 Legendre polynoms'
_pd_proc_ls_pref_orient_corr             none
_pd_proc_ls_prof_R_factor                0.0130
_pd_proc_ls_prof_wR_factor               0.0253
_pd_proc_ls_prof_wR_expected             0.0009

_refine_special_details
; The phase was refined with 75(2)% in the sample with a contribution of 25(2)% of the second phase described here in "data_II"
;

_refine_ls_R_factor_gt                   0.0815
_refine_ls_wR_factor_gt                  0.0945
_refine_ls_R_factor_all                  0.1333
_refine_ls_wR_factor_all                 0.1155
_refine_ls_goodness_of_fit_all           26.97
_refine_ls_restrained_S_gt               ?
_refine_ls_restrained_S_all              ?
_refine_ls_number_parameters             44
_refine_ls_number_restraints             0
_refine_ls_number_constraints            0
_refine_ls_weighting_scheme              sigma
_refine_ls_weighting_details             ?
_refine_ls_shift/su_max                  0.0430
_refine_ls_shift/su_mean                 0.0089
_refine_diff_density_max                 2.11
_refine_diff_density_min                 -2.29
_refine_ls_extinction_method             ?
_refine_ls_extinction_coef               ?
_refine_ls_extinction_expression         ?

_pd_proc_2theta_range_min                6.804
_pd_proc_2theta_range_max                30.994
_pd_proc_2theta_range_inc                0.013
_pd_proc_wavelength                      ?

_pd_block_diffractogram_id               ?

_pd_proc_info_data_reduction             ?

loop_
 _atom_type_symbol
 _atom_type_scat_dispersion_real
 _atom_type_scat_dispersion_imag
 _atom_type_scat_source
 Nb  -3.0303  3.5595
 'International Tables Vol C tables 4.2.6.8 and 6.1.1.1'
 Se   0.1159  1.8802
 'International Tables Vol C tables 4.2.6.8 and 6.1.1.1'

#=======================================================================

# 9. ATOMIC COORDINATES AND DISPLACEMENT PARAMETERS

loop_
 _atom_site_label
 _atom_site_type_symbol
 _atom_site_fract_x
 _atom_site_fract_y
 _atom_site_fract_z
 _atom_site_adp_type
 _atom_site_U_iso_or_equiv
 _atom_site_site_symmetry_multiplicity
 _atom_site_occupancy
 _atom_site_calc_flag
 _atom_site_refinement_flags
 _atom_site_disorder_assembly
 _atom_site_disorder_group
  Nb1 Nb 0 0 0 Uiso 0.13(4) 1 1 d . . .
  Nb2 Nb 0.666667 0.333333 0.5 Uiso 0.04(4) 1 1 d . . .
  Nb3 Nb 0 0 0.247(2) Uiso 0.07(2) 2 1 d . . .
  Se1 Se 0.666667 0.333333 0.054(3) Uiso 0.08(4) 2 1 d . . .
  Se2 Se 0.333333 0.666667 0.295(5) Uiso 0.15(8) 2 1 d . . .
  Se3 Se 0.333333 0.666667 0.194(5) Uiso 0.11(6) 2 1 d . . .
  Se4 Se 0 0 0.435(3) Uiso 0.12(3) 2 1 d . . .

#=======================================================================

# 10. MOLECULAR GEOMETRY


loop_
 _geom_bond_atom_site_label_1
 _geom_bond_atom_site_label_2
 _geom_bond_site_symmetry_1
 _geom_bond_site_symmetry_2
 _geom_bond_distance
 _geom_bond_publ_flag
  Nb1 Se1 . 1_445 2.41(4) ?
  Nb1 Se1 . 1_455 2.41(4) ?
  Nb1 Se1 . . 2.41(4) ?
  Nb1 Se1 . 4_445 2.41(4) ?
  Nb1 Se1 . 4_455 2.41(4) ?
  Nb1 Se1 . 4_555 2.41(4) ?
  Nb2 Se4 . . 2.57(5) ?
  Nb2 Se4 . 1_655 2.57(5) ?
  Nb2 Se4 . 1_665 2.57(5) ?
  Nb2 Se4 . 4_556 2.57(5) ?
  Nb2 Se4 . 4_656 2.57(5) ?
  Nb2 Se4 . 4_666 2.57(5) ?
  Nb3 Se2 . 1_445 2.33(7) ?
  Nb3 Se2 . 1_545 2.33(7) ?
  Nb3 Se2 . . 2.33(7) ?
  Nb3 Se3 . 1_445 2.40(8) ?
  Nb3 Se3 . 1_545 2.40(8) ?
  Nb3 Se3 . . 2.40(8) ?
  Se1 Se1 . 4_555 2.74(11) ?
  Se2 Se3 . . 2.55(17) ?

loop_
 _geom_angle_atom_site_label_1
 _geom_angle_atom_site_label_2
 _geom_angle_atom_site_label_3
 _geom_angle_site_symmetry_1
 _geom_angle_site_symmetry_2
 _geom_angle_site_symmetry_3
 _geom_angle
 _geom_angle_publ_flag
  Se1 Nb1 Se1 1_445 . 1_455 91.0(15) ?
  Se1 Nb1 Se1 1_445 . . 91.0(15) ?
  Se1 Nb1 Se1 1_445 . 4_445 69(2) ?
  Se1 Nb1 Se1 1_445 . 4_455 131.4(7) ?
  Se1 Nb1 Se1 1_445 . 4_555 131.4(7) ?
  Se1 Nb1 Se1 1_455 . . 91.0(15) ?
  Se1 Nb1 Se1 1_455 . 4_445 131.4(7) ?
  Se1 Nb1 Se1 1_455 . 4_455 69(2) ?
  Se1 Nb1 Se1 1_455 . 4_555 131.4(7) ?
  Se1 Nb1 Se1 . . 4_445 131.4(7) ?
  Se1 Nb1 Se1 . . 4_455 131.4(7) ?
  Se1 Nb1 Se1 . . 4_555 69(2) ?
  Se1 Nb1 Se1 4_445 . 4_455 91.0(15) ?
  Se1 Nb1 Se1 4_445 . 4_555 91.0(15) ?
  Se1 Nb1 Se1 4_455 . 4_555 91.0(15) ?
  Se4 Nb2 Se4 . . 1_655 84.0(14) ?
  Se4 Nb2 Se4 . . 1_665 84.0(14) ?
  Se4 Nb2 Se4 . . 4_556 78.9(19) ?
  Se4 Nb2 Se4 . . 4_656 134.6(6) ?
  Se4 Nb2 Se4 . . 4_666 134.6(6) ?
  Se4 Nb2 Se4 1_655 . 1_665 84.0(14) ?
  Se4 Nb2 Se4 1_655 . 4_556 134.6(6) ?
  Se4 Nb2 Se4 1_655 . 4_656 78.9(19) ?
  Se4 Nb2 Se4 1_655 . 4_666 134.6(6) ?
  Se4 Nb2 Se4 1_665 . 4_556 134.6(6) ?
  Se4 Nb2 Se4 1_665 . 4_656 134.6(6) ?
  Se4 Nb2 Se4 1_665 . 4_666 78.9(19) ?
  Se4 Nb2 Se4 4_556 . 4_656 84.0(14) ?
  Se4 Nb2 Se4 4_556 . 4_666 84.0(14) ?
  Se4 Nb2 Se4 4_656 . 4_666 84.0(14) ?
  Se2 Nb3 Se2 1_445 . 1_545 95(3) ?
  Se2 Nb3 Se2 1_445 . . 95(3) ?
  Se2 Nb3 Se3 1_445 . 1_445 65(4) ?
  Se2 Nb3 Se3 1_445 . 1_545 130.2(11) ?
  Se2 Nb3 Se3 1_445 . . 130.2(11) ?
  Se2 Nb3 Se2 1_545 . . 95(3) ?
  Se2 Nb3 Se3 1_545 . 1_445 130.2(11) ?
  Se2 Nb3 Se3 1_545 . 1_545 65(4) ?
  Se2 Nb3 Se3 1_545 . . 130.2(11) ?
  Se2 Nb3 Se3 . . 1_445 130.2(11) ?
  Se2 Nb3 Se3 . . 1_545 130.2(11) ?
  Se2 Nb3 Se3 . . . 65(4) ?
  Se3 Nb3 Se3 1_445 . 1_545 92(3) ?
  Se3 Nb3 Se3 1_445 . . 92(3) ?
  Se3 Nb3 Se3 1_545 . . 92(3) ?
  Nb1 Se1 Nb1 . . 1_655 91(2) ?
  Nb1 Se1 Nb1 . . 1_665 91(2) ?
  Nb1 Se1 Se1 . . 4_555 55.4(15) ?
  Nb1 Se1 Nb1 1_655 . 1_665 91(2) ?
  Nb1 Se1 Se1 1_655 . 4_555 55.4(15) ?
  Nb1 Se1 Se1 1_665 . 4_555 55.4(15) ?
  Nb3 Se2 Nb3 . . 1_565 95(4) ?
  Nb3 Se2 Nb3 . . 1_665 95(4) ?
  Nb3 Se2 Se3 . . . 59(3) ?
  Nb3 Se2 Nb3 1_565 . 1_665 95(4) ?
  Nb3 Se2 Se3 1_565 . . 59(3) ?
  Nb3 Se2 Se3 1_665 . . 59(3) ?
  Nb3 Se3 Nb3 . . 1_565 92(4) ?
  Nb3 Se3 Nb3 . . 1_665 92(4) ?
  Nb3 Se3 Se2 . . . 56(3) ?
  Nb3 Se3 Nb3 1_565 . 1_665 92(4) ?
  Nb3 Se3 Se2 1_565 . . 56(3) ?
  Nb3 Se3 Se2 1_665 . . 56(3) ?
  Nb2 Se4 Nb2 1_445 . 1_455 84.0(19) ?
  Nb2 Se4 Nb2 1_445 . . 84.0(19) ?
  Nb2 Se4 Nb2 1_455 . . 84.0(19) ?
# 12. STRUCTURE-FACTOR LIST

loop_
 _refln_index_h
 _refln_index_k
 _refln_index_l
 _refln_F_squared_calc
 _refln_F_squared_meas
 _refln_F_squared_sigma
 _refln_observed_status
 _refln_d_spacing
   0   0   5      523.39      150.92       61.43 <  5.048060
   0   0   6     1064.57      131.88       61.11 <  4.206717
   0   0   7       64.74        0.00        0.00 <  3.605757
   0   0   8     1822.08     1008.60      391.45 <  3.155037
   1  -1   0     2093.42     1481.13      451.56 <  2.982557
   1   0   0     2093.42     1481.13      494.26 <  2.982557
   1  -1   1      531.09      750.21      127.81 o  2.961949
   1   0   1      531.09      750.21      131.71 o  2.961949
   1  -1   2    13447.01    13831.20      657.84 o  2.902598
   1   0   2    13447.01    13831.20      683.41 o  2.902598
   1  -1   3      222.54      177.06       22.90 o  2.811145
   1   0   3      222.54      177.06       17.49 o  2.811145
   0   0   9      855.04      674.30       69.93 o  2.804478
   1   0   4     2283.84     2320.26      133.90 o  2.696511
   1  -1   4     2283.84     2320.26      132.04 o  2.696511
   1   0   5     4590.58     4594.83      224.74 o  2.567849
   1  -1   5     4590.58     4594.83      225.07 o  2.567849
   0   0  10       22.69       12.84        2.19 o  2.524030
   1   0   6     5658.58     5438.00      320.08 o  2.433075
   1  -1   6     5658.57     5438.00      334.33 o  2.433075
   1   0   7     7674.93     7171.15      528.00 o  2.298220
   1  -1   7     7674.93     7171.15      529.79 o  2.298220
   0   0  11      298.95      268.52       13.56 o  2.294573
   1   0   8     5126.94     4648.06      197.26 o  2.167398
   1  -1   8     5126.94     4648.06      199.25 o  2.167398
   0   0  12     1008.43      736.35       91.97 o  2.103358
   1  -1   9     8567.38     7785.45      613.23 o  2.043121
   1   0   9     8567.38     7785.45      609.67 o  2.043121
   0   0  13     1558.40      830.89      126.04 o  1.941562
   1   0  10     6026.57     4268.87      992.27 o  1.926705
   1  -1  10     6026.57     4268.87     1049.45 o  1.926705
   1   0  11     3785.77     2368.03      400.64 o  1.818645
   1  -1  11     3785.77     2368.03      395.08 o  1.818645
   0   0  14      721.54      575.78      105.42 o  1.802878
   2  -1   0    25156.65    26363.40      789.23 o  1.721980
   1   0  12     4663.49     4840.70      289.69 o  1.718912
   1  -1  12     4663.50     4840.71      288.91 o  1.718912
   2  -1   1        0.07        0.07        0.02 o  1.717986
   2  -1   2        0.05        0.02        0.01 o  1.706171
   2  -1   3      151.81      150.68       22.66 o  1.687008
   0   0  15      568.94      548.38       78.03 o  1.682687
   2  -1   4     6561.88     6901.41     2521.71 <  1.661234
   2  -1   5       10.58        4.35        2.79 <  1.629768
   1   0  13      936.09      394.65      195.65 <  1.627167
   1  -1  13      936.08      394.64      200.14 <  1.627167
   2  -1   6      211.94        2.90       10.39 <  1.593634
   0   0  16    11342.82    15628.17     4211.75 o  1.577519
   2  -1   7      233.38      186.52       14.68 o  1.553878
   1   0  14      622.82      503.08       48.82 o  1.542902
   1  -1  14      622.82      503.08       47.74 o  1.542902
   2  -1   8        6.13       16.06       12.14 o  1.511507
   2   0   0      412.81      356.12       69.35 o  1.491278
   2  -2   0      412.81      356.12       70.03 o  1.491278
   2   0   1       47.29       44.18        8.22 o  1.488682
   2  -2   1       47.29       44.18       10.09 o  1.488682
   0   0  17      113.61       73.07        6.39 o  1.484724
   2   0   2     2787.71     2188.66      225.63 o  1.480975
   2  -2   2     2787.71     2188.66      239.51 o  1.480975
   2   0   3       75.86       55.50        4.29 o  1.468390
   2  -2   3       75.86       55.50        3.17 o  1.468390
   2  -1   9      436.39      357.54       28.07 o  1.467438
   1   0  15      266.11      179.21       24.40 o  1.465538
   1  -1  15      266.12      179.21       21.17 o  1.465538
   2   0   4      578.80      409.81       53.81 o  1.451299
   2  -2   4      578.80      409.81       53.33 o  1.451299
   2   0   5     1042.07      914.87      111.39 o  1.430177
   2  -2   5     1042.07      914.87      112.34 o  1.430177
   2  -1  10       17.00       15.07        2.15 o  1.422471
   2   0   6     1451.97     1233.11      156.92 o  1.405572
   2  -2   6     1451.98     1233.11      147.87 o  1.405572
   0   0  18       26.93       31.01        2.96 o  1.402239
   1   0  16      867.97      745.01       84.43 o  1.394478
   1  -1  16      867.97      745.01       85.06 o  1.394478
   2   0   7     1570.36     1422.17      170.64 o  1.378069
   2  -2   7     1570.36     1422.17      168.44 o  1.378069
   2  -1  11      319.22      289.23       32.95 o  1.377281
   2   0   8     1058.04      686.44       78.65 o  1.348255
   2  -2   8     1058.04      686.44       79.12 o  1.348255
   2  -1  12      582.43      788.83       82.64 o  1.332413
   1   0  17       31.14       41.91        4.37 o  1.329144
   1  -1  17       31.14       41.91        2.23 o  1.329144
   0   0  19      196.17      160.58       43.35 <  1.328437
   2   0   9     1908.41     1888.34      250.52 o  1.316699
   2  -2   9     1908.41     1888.34      248.79 o  1.316699
   2  -1  13      530.12      641.87      234.88 <  1.288292
   2   0  10     1204.71     1461.04      498.33 <  1.283924
   2  -2  10     1204.71     1461.04      453.05 <  1.283924
   1  -1  18     1817.53     1034.48      607.55 <  1.268988
   1   0  18     1817.53     1034.48      640.35 <  1.268988
   0   0  20     4059.82     1147.54      369.37 <  1.262015
   2   0  11     1013.36      425.66      343.49 <  1.250401
   2  -2  11     1013.36      425.66      347.54 <  1.250401
   2  -1  14       78.82      104.37       25.24 o  1.245241
   2   0  12      909.52      472.56      177.39 <  1.216538
   2  -2  12      909.52      472.56      180.38 <  1.216538
   1   0  19       32.18       16.68        8.12 <  1.213509
   1  -1  19       32.18       16.68        9.20 <  1.213509
   2  -1  15      190.28       94.88       31.00 <  1.203491
   0   0  21      373.09      145.96      142.17 <  1.201919

#=======================================================================
data_II
#=======================================================================

# 5. CHEMICAL DATA

_chemical_name_systematic
; ?
;
_chemical_name_common                    ?
_chemical_formula_moiety                 ?
_chemical_formula_structural             ?
_chemical_formula_analytical             ?
_chemical_formula_iupac                  ?
_chemical_formula_sum                    'Nb1 Se2'
_chemical_formula_weight                 250.8
_chemical_melting_point                  ?
_chemical_compound_source                ?
_chemical_absolute_configuration         ?

#=======================================================================

# 6. POWDER SPECIMEN AND CRYSTAL DATA

_symmetry_cell_setting                   hexagonal
_symmetry_space_group_name_H-M           'P -6 2 c'
_symmetry_space_group_name_Hall          'P -6c;-2c'
_symmetry_Int_Tables_number              190

loop_
 _space_group_symop_id
 _space_group_symop_operation_xyz
 1   x,y,z
 2   -y,x-y,z
 3   -x+y,-x,z
 4   x,y,-z+1/2
 5   -y,x-y,-z+1/2
 6   -x+y,-x,-z+1/2
 7   y,x,-z
 8   x-y,-y,-z
 9   -x,-x+y,-z
 10  y,x,z+1/2
 11  x-y,-y,z+1/2
 12  -x,-x+y,z+1/2

_cell_length_a                           3.4443(5)
_cell_length_b                           3.4443(5)
_cell_length_c                           25.240(5)
_cell_angle_alpha                        90
_cell_angle_beta                         90
_cell_angle_gamma                        120
_cell_volume                             259.32(7)


_cell_formula_units_Z                    4
_cell_measurement_temperature            300
_cell_special_details
; ?
;

_exptl_crystal_density_diffrn            6.4246
_exptl_crystal_density_meas              ?
_exptl_crystal_density_method            ?
_exptl_crystal_F_000                     436

_pd_spec_size_axial                      ?
_pd_spec_size_equat                      ?
_pd_spec_size_thick                      ?
_pd_spec_mounting                        ?
_pd_spec_mount_mode                      ?
_pd_spec_shape                           ?
_pd_char_particle_morphology             ?
_pd_char_colour                          ?
_pd_prep_cool_rate                       ?
_pd_prep_pressure                        ?
_pd_prep_temperature                     ?

_exptl_absorpt_coefficient_mu            41.845
_exptl_absorpt_correction_type           ?
_exptl_absorpt_process_details           ?
_exptl_absorpt_correction_T_min          ?
_exptl_absorpt_correction_T_max          ?
#=======================================================================

# 7. EXPERIMENTAL DATA

_exptl_special_details                   ?                  
_pd_instr_location
; ?
;
_pd_calibration_special_details
; ?
;

_diffrn_ambient_temperature              300
_diffrn_source                           ?
_diffrn_source_target                    ?
_diffrn_source_type                      ?
_diffrn_radiation_type                   ?
_diffrn_radiation_wavelength             0.64109
_diffrn_radiation_monochromator          ?
_diffrn_measurement_device               ?
_diffrn_measurement_device_type          ?
_diffrn_detector                         ?
_diffrn_detector_type                    ?

_pd_meas_scan_method                     ?
_pd_meas_special_details
; ?
;
_pd_meas_number_of_points                1926
_pd_meas_2theta_range_min                6.804
_pd_meas_2theta_range_max                30.994
_pd_meas_2theta_range_inc                0.013

_diffrn_radiation_probe                  X-ray

#=======================================================================

# 8. REFINEMENT DATA

_pd_proc_ls_special_details
; ?
;
_pd_proc_ls_profile_function             'Pseudo-Voigt'
_pd_proc_ls_background_function          '20 Legendre polynoms'
_pd_proc_ls_pref_orient_corr             none
_pd_proc_ls_prof_R_factor                0.0130
_pd_proc_ls_prof_wR_factor               0.0253
_pd_proc_ls_prof_wR_expected             0.0009

_refine_special_details
; The phase was refined with 25(2)% in the sample with a contribution of 75(2)% of the second phase described here in "data_I"
;

_refine_ls_R_factor_gt                   0.0815
_refine_ls_wR_factor_gt                  0.0945
_refine_ls_R_factor_all                  0.1333
_refine_ls_wR_factor_all                 0.1155
_refine_ls_goodness_of_fit_all           26.97
_refine_ls_restrained_S_gt               ?
_refine_ls_restrained_S_all              ?
_refine_ls_number_parameters             44
_refine_ls_number_restraints             0
_refine_ls_number_constraints            0
_refine_ls_weighting_scheme              sigma
_refine_ls_weighting_details             ?
_refine_ls_hydrogen_treatment            'constr'
_refine_ls_shift/su_max                  0.0430
_refine_ls_shift/su_mean                 0.0089
_refine_diff_density_max                 3.94
_refine_diff_density_min                 -3.70
_refine_ls_extinction_method             ?
_refine_ls_extinction_coef               ?
_refine_ls_extinction_expression         ?

_pd_proc_2theta_range_min                6.804
_pd_proc_2theta_range_max                30.994
_pd_proc_2theta_range_inc                0.013
_pd_proc_wavelength                      ?

_pd_block_diffractogram_id               ?

_pd_proc_info_excluded_regions           ?
_pd_proc_info_data_reduction             ?

loop_
 _atom_type_symbol
 _atom_type_scat_dispersion_real
 _atom_type_scat_dispersion_imag
 _atom_type_scat_source
 Nb  -3.0303  3.5595
 'International Tables Vol C tables 4.2.6.8 and 6.1.1.1'
 Se   0.1159  1.8802
 'International Tables Vol C tables 4.2.6.8 and 6.1.1.1'

_computing_data_collection               ?
_computing_cell_refinement               ?
_computing_data_reduction                ?
_computing_structure_solution            ?
_computing_structure_refinement          ?
_computing_molecular_graphics            ?
_computing_publication_material          ?

#=======================================================================

# 9. ATOMIC COORDINATES AND DISPLACEMENT PARAMETERS

loop_
 _atom_site_label
 _atom_site_type_symbol
 _atom_site_fract_x
 _atom_site_fract_y
 _atom_site_fract_z
 _atom_site_adp_type
 _atom_site_U_iso_or_equiv
 _atom_site_site_symmetry_multiplicity
 _atom_site_occupancy
 _atom_site_calc_flag
 _atom_site_refinement_flags
 _atom_site_disorder_assembly
 _atom_site_disorder_group
  Nb1-2_1 Nb 0.333333 0.666667 0.75 Uiso 0.0022(10) 2 1 d . . .
  Nb2-2_1 Nb 0.333333 0.666667 0.5025(18) Uiso 0.0018(10) 4 0.5 d . . .
  Se1-2_1 Se 0 0 0.5710(13) Uiso 0.0019(10) 4 1 d . . .
  Se2-2_1 Se 0.666667 0.333333 0.6801(12) Uiso 0.001(1) 4 1 d . . .

#=======================================================================

# 10. MOLECULAR GEOMETRY


loop_
 _geom_bond_atom_site_label_1
 _geom_bond_atom_site_label_2
 _geom_bond_site_symmetry_1
 _geom_bond_site_symmetry_2
 _geom_bond_distance
 _geom_bond_publ_flag
  Nb1-2_1 Se2-2_1 . 1_455 2.66(2) ?
  Nb1-2_1 Se2-2_1 . . 2.66(2) ?
  Nb1-2_1 Se2-2_1 . 1_565 2.66(2) ?
  Nb1-2_1 Se2-2_1 . 4_456 2.66(2) ?
  Nb1-2_1 Se2-2_1 . 4_556 2.66(2) ?
  Nb1-2_1 Se2-2_1 . 4_566 2.66(2) ?
  Nb2-2_1 Nb2-2_1 . 7_456 1.992(4) ?
  Nb2-2_1 Nb2-2_1 . 7_556 1.992(4) ?
  Nb2-2_1 Nb2-2_1 . 7_566 1.992(4) ?
  Nb2-2_1 Se1-2_1 . . 2.63(4) ?
  Nb2-2_1 Se1-2_1 . 1_565 2.63(4) ?
  Nb2-2_1 Se1-2_1 . 1_665 2.63(4) ?
  Nb2-2_1 Se1-2_1 . 7_556 2.72(4) ?
  Nb2-2_1 Se1-2_1 . 7_566 2.72(4) ?
  Nb2-2_1 Se1-2_1 . 7_666 2.72(4) ?

loop_
 _geom_angle_atom_site_label_1
 _geom_angle_atom_site_label_2
 _geom_angle_atom_site_label_3
 _geom_angle_site_symmetry_1
 _geom_angle_site_symmetry_2
 _geom_angle_site_symmetry_3
 _geom_angle
 _geom_angle_publ_flag
  Se2-2_1 Nb1-2_1 Se2-2_1 1_455 . . 80.8(5) ?
  Se2-2_1 Nb1-2_1 Se2-2_1 1_455 . 1_565 80.8(5) ?
  Se2-2_1 Nb1-2_1 Se2-2_1 1_455 . 4_456 83.1(7) ?
  Se2-2_1 Nb1-2_1 Se2-2_1 1_455 . 4_556 136.1(2) ?
  Se2-2_1 Nb1-2_1 Se2-2_1 1_455 . 4_566 136.1(2) ?
  Se2-2_1 Nb1-2_1 Se2-2_1 . . 1_565 80.8(5) ?
  Se2-2_1 Nb1-2_1 Se2-2_1 . . 4_456 136.1(2) ?
  Se2-2_1 Nb1-2_1 Se2-2_1 . . 4_556 83.1(7) ?
  Se2-2_1 Nb1-2_1 Se2-2_1 . . 4_566 136.1(2) ?
  Se2-2_1 Nb1-2_1 Se2-2_1 1_565 . 4_456 136.1(2) ?
  Se2-2_1 Nb1-2_1 Se2-2_1 1_565 . 4_556 136.1(2) ?
  Se2-2_1 Nb1-2_1 Se2-2_1 1_565 . 4_566 83.1(7) ?
  Se2-2_1 Nb1-2_1 Se2-2_1 4_456 . 4_556 80.8(5) ?
  Se2-2_1 Nb1-2_1 Se2-2_1 4_456 . 4_566 80.8(5) ?
  Se2-2_1 Nb1-2_1 Se2-2_1 4_556 . 4_566 80.8(5) ?
  Nb2-2_1 Nb2-2_1 Nb2-2_1 7_456 . 7_556 119.6(3) ?
  Nb2-2_1 Nb2-2_1 Nb2-2_1 7_456 . 7_566 119.6(3) ?
  Nb2-2_1 Nb2-2_1 Se1-2_1 7_456 . . 70.4(12) ?
  Nb2-2_1 Nb2-2_1 Se1-2_1 7_456 . 1_565 70.4(12) ?
  Nb2-2_1 Nb2-2_1 Se1-2_1 7_456 . 1_665 143(2) ?
  Nb2-2_1 Nb2-2_1 Se1-2_1 7_456 . 7_556 65.9(12) ?
  Nb2-2_1 Nb2-2_1 Se1-2_1 7_456 . 7_566 65.9(12) ?
  Nb2-2_1 Nb2-2_1 Se1-2_1 7_456 . 7_666 133(2) ?
  Nb2-2_1 Nb2-2_1 Nb2-2_1 7_556 . 7_566 119.6(3) ?
  Nb2-2_1 Nb2-2_1 Se1-2_1 7_556 . . 70.4(12) ?
  Nb2-2_1 Nb2-2_1 Se1-2_1 7_556 . 1_565 143(2) ?
  Nb2-2_1 Nb2-2_1 Se1-2_1 7_556 . 1_665 70.4(12) ?
  Nb2-2_1 Nb2-2_1 Se1-2_1 7_556 . 7_556 65.9(12) ?
  Nb2-2_1 Nb2-2_1 Se1-2_1 7_556 . 7_566 133(2) ?
  Nb2-2_1 Nb2-2_1 Se1-2_1 7_556 . 7_666 65.9(12) ?
  Nb2-2_1 Nb2-2_1 Se1-2_1 7_566 . . 143(2) ?
  Nb2-2_1 Nb2-2_1 Se1-2_1 7_566 . 1_565 70.4(12) ?
  Nb2-2_1 Nb2-2_1 Se1-2_1 7_566 . 1_665 70.4(12) ?
  Nb2-2_1 Nb2-2_1 Se1-2_1 7_566 . 7_556 133(2) ?
  Nb2-2_1 Nb2-2_1 Se1-2_1 7_566 . 7_566 65.9(12) ?
  Nb2-2_1 Nb2-2_1 Se1-2_1 7_566 . 7_666 65.9(12) ?
  Se1-2_1 Nb2-2_1 Se1-2_1 . . 1_565 81.6(13) ?
  Se1-2_1 Nb2-2_1 Se1-2_1 . . 1_665 81.6(13) ?
  Se1-2_1 Nb2-2_1 Se1-2_1 . . 7_556 84.0(7) ?
  Se1-2_1 Nb2-2_1 Se1-2_1 . . 7_566 136.3(3) ?
  Se1-2_1 Nb2-2_1 Se1-2_1 . . 7_666 136.3(3) ?
  Se1-2_1 Nb2-2_1 Se1-2_1 1_565 . 1_665 81.6(13) ?
  Se1-2_1 Nb2-2_1 Se1-2_1 1_565 . 7_556 136.3(3) ?
  Se1-2_1 Nb2-2_1 Se1-2_1 1_565 . 7_566 84.0(7) ?
  Se1-2_1 Nb2-2_1 Se1-2_1 1_565 . 7_666 136.3(3) ?
  Se1-2_1 Nb2-2_1 Se1-2_1 1_665 . 7_556 136.3(3) ?
  Se1-2_1 Nb2-2_1 Se1-2_1 1_665 . 7_566 136.3(3) ?
  Se1-2_1 Nb2-2_1 Se1-2_1 1_665 . 7_666 84.0(7) ?
  Se1-2_1 Nb2-2_1 Se1-2_1 7_556 . 7_566 78.6(12) ?
  Se1-2_1 Nb2-2_1 Se1-2_1 7_556 . 7_666 78.6(12) ?
  Se1-2_1 Nb2-2_1 Se1-2_1 7_566 . 7_666 78.6(12) ?
  Nb2-2_1 Se1-2_1 Nb2-2_1 1_445 . 1_545 81.6(11) ?
  Nb2-2_1 Se1-2_1 Nb2-2_1 1_445 . . 81.6(11) ?
  Nb2-2_1 Se1-2_1 Nb2-2_1 1_445 . 7_446 43.7(5) ?
  Nb2-2_1 Se1-2_1 Nb2-2_1 1_445 . 7_456 43.7(5) ?
  Nb2-2_1 Se1-2_1 Nb2-2_1 1_445 . 7_556 96.0(15) ?
  Nb2-2_1 Se1-2_1 Nb2-2_1 1_545 . . 81.6(11) ?
  Nb2-2_1 Se1-2_1 Nb2-2_1 1_545 . 7_446 43.7(5) ?
  Nb2-2_1 Se1-2_1 Nb2-2_1 1_545 . 7_456 96.0(15) ?
  Nb2-2_1 Se1-2_1 Nb2-2_1 1_545 . 7_556 43.7(5) ?
  Nb2-2_1 Se1-2_1 Nb2-2_1 . . 7_446 96.0(15) ?
  Nb2-2_1 Se1-2_1 Nb2-2_1 . . 7_456 43.7(5) ?
  Nb2-2_1 Se1-2_1 Nb2-2_1 . . 7_556 43.7(5) ?
  Nb2-2_1 Se1-2_1 Nb2-2_1 7_446 . 7_456 78.6(11) ?
  Nb2-2_1 Se1-2_1 Nb2-2_1 7_446 . 7_556 78.6(11) ?
  Nb2-2_1 Se1-2_1 Nb2-2_1 7_456 . 7_556 78.6(11) ?
  Nb1-2_1 Se2-2_1 Nb1-2_1 1_545 . . 80.8(7) ?
  Nb1-2_1 Se2-2_1 Nb1-2_1 1_545 . 1_655 80.8(7) ?
  Nb1-2_1 Se2-2_1 Nb1-2_1 . . 1_655 80.8(7) ?
# 12. STRUCTURE-FACTOR LIST

loop_
 _refln_index_h
 _refln_index_k
 _refln_index_l
 _refln_F_squared_calc
 _refln_F_squared_meas
 _refln_F_squared_sigma
 _refln_observed_status
 _refln_d_spacing
   0   0   6        6.32        0.79        0.25 <  4.206723
   0   0   8     5601.76     3088.45      650.81 <  3.155042
   1   0   0      126.77       92.17       11.47 <  2.982867
   1   0   1      854.70     1207.32      118.98 o  2.962254
   1   0   2    11307.53    11626.38      326.45 o  2.902885
   1   0   3      943.93      767.34       40.70 o  2.811405
   1   0   4     6193.74     6309.44      206.37 o  2.696741
   1   0   5    13296.89    13257.93      356.70 o  2.568048
   0   0  10       40.79       24.62        2.65 o  2.524034
   1   0   6    19992.83    19057.81      592.95 o  2.433245
   1   0   7    19184.33    18023.76      765.13 o  2.298363
   1   0   8    11254.12    10196.73      157.29 o  2.167519
   0   0  12    54464.28    39330.54     3774.85 o  2.103361
   1   0   9    14105.35    13005.80      478.44 o  2.043223
   1   0  10     1579.62     1289.50      127.04 o  1.926791
   1   0  11      966.20      618.26       42.71 o  1.818718
   0   0  14        0.88        0.71        0.07 o  1.802881
   2  -1   0    88776.12    93050.42     1605.57 o  1.722159
   1   1   0    88776.12    93050.42     1605.57 o  1.722159
   1   0  12      585.17      601.91       12.68 o  1.718974
   2  -1   2        1.55        0.86        0.09 o  1.706345
   1   1   2        1.55        0.86        0.09 o  1.706345
   2  -1   4     5260.94     6185.98      958.36 <  1.661395
   1   1   4     5260.94     6185.98      958.36 <  1.661395
   1   0  13      109.16       34.78        6.18 o  1.627219
   2  -1   6        1.60        0.00        0.00 <  1.593776
   1   1   6        1.60        0.00        0.00 <  1.593776
   0   0  16    53097.85    72214.35    11833.56 <  1.577521
   1   0  14    17823.86    14361.64      778.95 o  1.542946
   2  -1   8     3471.17     9321.92      898.66 o  1.511629
   1   1   8     3471.17     9321.92      898.66 o  1.511629
   2   0   0       70.20       63.59        3.90 o  1.491434
   2   0   1      555.96      548.59       38.56 o  1.488837
   2   0   2     6822.28     5391.26      331.70 o  1.481127
   2   0   3      542.17      388.90        8.91 o  1.468539
   1   0  15     1452.09     1090.55       35.89 o  1.465576
   2   0   4     3730.48     2606.75      154.88 o  1.451442
   2   0   5     8244.31     7166.36      412.21 o  1.430315
   2  -1  10       28.50       63.90        5.02 o  1.422573
   1   1  10       28.50       63.90        5.02 o  1.422573
   2   0   6    12775.92    10736.42      708.87 o  1.405703
   0   0  18      144.64      150.04        7.79 o  1.402241
   1   0  16      617.40      449.79       28.34 o  1.394512
   2   0   7    12397.09    11147.56      720.26 o  1.378192
   2   0   8     7276.44     4737.20      245.91 o  1.348371
   2  -1  12    35896.69    49471.83     2634.53 o  1.332497
   1   1  12    35896.64    49471.76     2634.53 o  1.332497
   1   0  17      658.51      911.30       66.93 o  1.329172
   2   0   9     9409.86     9657.67      129.25 o  1.316806
   2   0  10     1086.28     1855.27      131.46 o  1.284024
   1   0  18      219.67      255.22       16.60 o  1.269013
   0   0  20     1784.00      513.72      147.96 <  1.262017
   2   0  11      651.52     1028.20       46.62 o  1.250493
   2  -1  14        1.32        1.21        0.08 o  1.245310
   1   1  14        1.32        1.21        0.08 o  1.245310
   2   0  12      407.25      340.84       52.12 <  1.216623
   1   0  19     3637.82     1760.07      250.35 o  1.213532

# 11. POWDER PROFILE

loop_
 _pd_proc_point_id
 _pd_proc_2theta_corrected
 _pd_proc_d_spacing
 _pd_proc_intensity_net
 _pd_calc_intensity_net
 _pd_proc_ls_weight
         1    6.8038  5.401916     3162.11     3192.50        3.15
         2    6.8163  5.391969     3159.53     3184.61        3.15
         3    6.8289  5.382059     3155.36     3177.23        3.14
         4    6.8415  5.372186     3150.23     3170.35        3.13
         5    6.8540  5.362349     3145.90     3163.91        3.13
         6    6.8666  5.352546     3142.55     3157.89        3.12
         7    6.8792  5.342781     3141.46     3152.26        3.12
         8    6.8917  5.333051     3140.29     3146.98        3.11
         9    6.9043  5.323357     3137.24     3142.04        3.11
        10    6.9169  5.313697     3132.16     3137.40        3.10
        11    6.9294  5.304073     3128.88     3133.03        3.10
        12    6.9420  5.294483     3127.93     3128.92        3.10
        13    6.9546  5.284928     3124.88     3125.04        3.09
        14    6.9671  5.275410     3123.88     3121.38        3.09
        15    6.9797  5.265924     3122.01     3117.90        3.08
        16    6.9922  5.256471     3122.54     3114.60        3.08
        17    7.0048  5.247052     3122.52     3111.45        3.08
        18    7.0174  5.237669     3125.46     3108.43        3.09
        19    7.0299  5.228318     3126.46     3105.54        3.11
        20    7.0425  5.219002     3125.16     3102.76        3.12
        21    7.0551  5.209717     3123.24     3100.07        3.13
        22    7.0676  5.200466     3123.83     3097.46        3.15
        23    7.0802  5.191248     3124.20     3094.92        3.15
        24    7.0928  5.182063     3131.32     3092.44        3.16
        25    7.1053  5.172911     3133.23     3090.01        3.16
        26    7.1179  5.163790     3140.91     3087.61        3.21
        27    7.1305  5.154701     3141.45     3085.24        3.25
        28    7.1430  5.145644     3139.22     3082.89        3.28
        29    7.1556  5.136620     3133.79     3080.56        3.30
        30    7.1682  5.127627     3128.95     3078.23        3.32
        31    7.1807  5.118666     3125.60     3075.90        3.33
        32    7.1933  5.109735     3119.08     3073.61        3.34
        33    7.2059  5.100836     3113.55     3071.66        3.34
        34    7.2184  5.091969     3104.49     3071.45        3.33
        35    7.2310  5.083133     3098.69     3077.34        3.30
        36    7.2436  5.074327     3092.78     3096.61        3.29
        37    7.2561  5.065550     3088.52     3130.88        3.27
        38    7.2687  5.056804     3084.80     3162.78        3.26
        39    7.2813  5.048089     3079.18     3164.58        3.26
        40    7.2938  5.039405     3074.75     3131.65        3.25
        41    7.3064  5.030749     3068.47     3089.70        3.25
        42    7.3190  5.022123     3059.86     3061.66        3.19
        43    7.3315  5.013526     3053.88     3049.03        3.15
        44    7.3441  5.004960     3048.28     3043.80        3.12
        45    7.3567  4.996423     3040.27     3040.61        3.10
        46    7.3692  4.987916     3035.56     3037.74        3.08
        47    7.3818  4.979436     3028.69     3034.86        3.07
        48    7.3944  4.970985     3022.72     3031.94        3.06
        49    7.4069  4.962564     3017.37     3028.97        3.04
        50    7.4195  4.954171     3012.42     3025.96        3.04
        51    7.4321  4.945807     3006.66     3022.90        3.03
        52    7.4446  4.937469     3002.73     3019.79        3.02
        53    7.4572  4.929161     2997.86     3016.64        3.01
        54    7.4698  4.920880     2993.91     3013.44        3.01
        55    7.4823  4.912628     2988.66     3010.20        3.00
        56    7.4949  4.904405     2984.28     3006.91        2.99
        57    7.5075  4.896207     2980.66     3003.59        2.99
        58    7.5200  4.888036     2978.25     3000.22        2.98
        59    7.5326  4.879894     2976.46     2996.81        2.98
        60    7.5452  4.871778     2974.77     2993.36        2.97
        61    7.5577  4.863691     2970.24     2989.88        2.96
        62    7.5703  4.855629     2967.91     2986.37        2.96
        63    7.5828  4.847594     2964.99     2982.81        2.95
        64    7.5954  4.839585     2962.41     2979.23        2.95
        65    7.6080  4.831604     2958.37     2975.62        2.94
        66    7.6205  4.823649     2955.10     2971.98        2.94
        67    7.6331  4.815720     2950.33     2968.31        2.93
        68    7.6457  4.807816     2946.65     2964.61        2.92
        69    7.6582  4.799939     2944.35     2960.90        2.92
        70    7.6708  4.792088     2939.86     2957.16        2.91
        71    7.6834  4.784262     2937.56     2953.40        2.91
        72    7.6959  4.776463     2935.97     2949.62        2.90
        73    7.7085  4.768688     2934.04     2945.83        2.90
        74    7.7211  4.760938     2927.49     2942.02        2.89
        75    7.7336  4.753214     2923.67     2938.20        2.89
        76    7.7462  4.745514     2920.22     2934.37        2.88
        77    7.7588  4.737842     2918.11     2930.53        2.88
        78    7.7713  4.730192     2916.35     2926.68        2.87
        79    7.7839  4.722567     2914.21     2922.82        2.87
        80    7.7965  4.714968     2911.35     2918.96        2.86
        81    7.8090  4.707392     2906.90     2915.10        2.86
        82    7.8216  4.699842     2903.08     2911.24        2.86
        83    7.8342  4.692315     2898.24     2907.37        2.85
        84    7.8467  4.684812     2895.06     2903.51        2.85
        85    7.8593  4.677333     2893.47     2899.65        2.84
        86    7.8719  4.669878     2890.87     2895.80        2.84
        87    7.8844  4.662448     2888.76     2891.95        2.83
        88    7.8970  4.655041     2885.99     2888.12        2.83
        89    7.9096  4.647656     2881.70     2884.29        2.82
        90    7.9221  4.640296     2876.41     2880.47        2.82
        91    7.9347  4.632958     2872.71     2876.66        2.81
        92    7.9473  4.625645     2873.08     2872.86        2.81
        93    7.9598  4.618355     2871.72     2869.08        2.81
        94    7.9724  4.611087     2872.64     2865.31        2.80
        95    7.9850  4.603842     2869.49     2861.56        2.80
        96    7.9975  4.596620     2867.34     2857.82        2.79
        97    8.0101  4.589420     2863.29     2854.10        2.79
        98    8.0227  4.582244     2860.20     2850.41        2.79
        99    8.0352  4.575090     2855.62     2846.73        2.78
       100    8.0478  4.567957     2851.28     2843.07        2.78
       101    8.0604  4.560848     2848.63     2839.43        2.77
       102    8.0729  4.553761     2845.04     2835.81        2.77
       103    8.0855  4.546695     2841.64     2832.22        2.76
       104    8.0981  4.539652     2838.75     2828.65        2.76
       105    8.1106  4.532630     2836.55     2825.10        2.76
       106    8.1232  4.525630     2835.42     2821.58        2.75
       107    8.1358  4.518652     2833.42     2818.08        2.75
       108    8.1483  4.511695     2830.25     2814.61        2.74
       109    8.1609  4.504760     2825.72     2811.16        2.74
       110    8.1735  4.497845     2822.35     2807.74        2.74
       111    8.1860  4.490953     2818.72     2804.34        2.73
       112    8.1986  4.484082     2816.37     2800.97        2.73
       113    8.2111  4.477232     2813.55     2797.63        2.72
       114    8.2237  4.470402     2811.57     2794.31        2.72
       115    8.2363  4.463593     2808.17     2791.02        2.72
       116    8.2488  4.456805     2805.21     2787.76        2.71
       117    8.2614  4.450037     2800.58     2784.52        2.71
       118    8.2740  4.443291     2797.84     2781.31        2.70
       119    8.2865  4.436565     2795.00     2778.13        2.70
       120    8.2991  4.429858     2793.10     2774.97        2.70
       121    8.3117  4.423173     2790.37     2771.84        2.69
       122    8.3242  4.416508     2787.45     2768.74        2.69
       123    8.3368  4.409863     2784.01     2765.67        2.68
       124    8.3494  4.403238     2780.93     2762.62        2.68
       125    8.3619  4.396632     2778.23     2759.60        2.68
       126    8.3745  4.390047     2774.80     2756.60        2.67
       127    8.3871  4.383482     2771.73     2753.63        2.67
       128    8.3996  4.376935     2767.69     2750.69        2.66
       129    8.4122  4.370409     2763.92     2747.77        2.66
       130    8.4248  4.363903     2759.80     2744.87        2.65
       131    8.4373  4.357414     2756.67     2742.00        2.65
       132    8.4499  4.350946     2754.63     2739.15        2.64
       133    8.4625  4.344497     2751.31     2736.33        2.64
       134    8.4750  4.338067     2748.11     2733.53        2.63
       135    8.4876  4.331657     2744.79     2730.76        2.63
       136    8.5002  4.325264     2743.00     2728.00        2.62
       137    8.5127  4.318892     2741.54     2725.27        2.62
       138    8.5253  4.312538     2738.13     2722.56        2.61
       139    8.5379  4.306202     2734.97     2719.87        2.60
       140    8.5504  4.299885     2732.09     2717.21        2.60
       141    8.5630  4.293587     2729.41     2714.56        2.59
       142    8.5756  4.287307     2725.36     2711.93        2.58
       143    8.5881  4.281046     2724.50     2709.32        2.58
       144    8.6007  4.274803     2722.70     2706.73        2.58
       145    8.6133  4.268578     2721.23     2704.16        2.57
       146    8.6258  4.262371     2718.46     2701.61        2.57
       147    8.6384  4.256183     2714.86     2699.07        2.56
       148    8.6510  4.250012     2713.33     2696.59        2.56
       149    8.6635  4.243860     2710.63     2694.43        2.55
       150    8.6761  4.237724     2709.73     2694.11        2.55
       151    8.6887  4.231607     2704.31     2701.03        2.55
       152    8.7012  4.225508     2702.34     2726.06        2.55
       153    8.7138  4.219426     2698.49     2775.13        2.54
       154    8.7264  4.213362     2696.33     2827.34        2.54
       155    8.7389  4.207315     2693.80     2840.03        2.54
       156    8.7515  4.201286     2691.05     2798.53        2.54
       157    8.7640  4.195274     2687.85     2737.36        2.54
       158    8.7766  4.189279     2684.29     2694.21        2.54
       159    8.7892  4.183301     2682.41     2674.98        2.54
       160    8.8017  4.177341     2679.63     2668.15        2.53
       161    8.8143  4.171397     2676.94     2665.00        2.53
       162    8.8269  4.165471     2673.88     2662.54        2.53
       163    8.8394  4.159560     2671.75     2660.17        2.53
       164    8.8520  4.153667     2669.74     2657.81        2.53
       165    8.8646  4.147791     2667.29     2655.46        2.53
       166    8.8771  4.141932     2664.01     2653.12        2.53
       167    8.8897  4.136088     2661.45     2650.78        2.52
       168    8.9023  4.130262     2658.73     2648.45        2.52
       169    8.9148  4.124452     2656.21     2646.12        2.52
       170    8.9274  4.118658     2652.16     2643.79        2.52
       171    8.9400  4.112881     2650.36     2641.46        2.51
       172    8.9525  4.107120     2647.37     2639.14        2.51
       173    8.9651  4.101375     2646.35     2636.82        2.51
       174    8.9777  4.095645     2643.09     2634.50        2.51
       175    8.9902  4.089933     2641.56     2632.18        2.50
       176    9.0028  4.084236     2638.81     2629.86        2.50
       177    9.0154  4.078554     2636.65     2627.54        2.50
       178    9.0279  4.072889     2633.81     2625.21        2.49
       179    9.0405  4.067240     2633.20     2622.89        2.49
       180    9.0531  4.061606     2630.73     2620.56        2.49
       181    9.0656  4.055988     2628.80     2618.24        2.48
       182    9.0782  4.050386     2625.69     2615.91        2.48
       183    9.0908  4.044799     2620.49     2613.57        2.48
       184    9.1033  4.039227     2615.71     2611.23        2.47
       185    9.1159  4.033671     2612.81     2608.89        2.47
       186    9.1285  4.028130     2610.20     2606.54        2.47
       187    9.1410  4.022604     2606.27     2604.19        2.46
       188    9.1536  4.017094     2602.25     2601.83        2.46
       189    9.1662  4.011599     2598.71     2599.47        2.45
       190    9.1787  4.006118     2596.41     2597.10        2.45
       191    9.1913  4.000653     2594.76     2594.73        2.45
       192    9.2039  3.995202     2593.01     2592.35        2.45
       193    9.2164  3.989767     2590.59     2589.96        2.44
       194    9.2290  3.984347     2587.76     2587.57        2.44
       195    9.2416  3.978940     2585.93     2585.16        2.44
       196    9.2541  3.973549     2582.43     2582.75        2.43
       197    9.2667  3.968173     2580.23     2580.34        2.43
       198    9.2793  3.962811     2577.32     2577.91        2.43
       199    9.2918  3.957464     2574.69     2575.48        2.42
       200    9.3044  3.952131     2572.20     2573.03        2.42
       201    9.3170  3.946812     2568.50     2570.58        2.42
       202    9.3295  3.941508     2566.18     2568.13        2.41
       203    9.3421  3.936218     2560.61     2565.66        2.41
       204    9.3546  3.930942     2556.91     2563.18        2.41
       205    9.3672  3.925680     2553.34     2560.69        2.40
       206    9.3798  3.920433     2552.96     2558.20        2.40
       207    9.3923  3.915200     2550.10     2555.69        2.40
       208    9.4049  3.909980     2547.09     2553.18        2.39
       209    9.4175  3.904774     2544.26     2550.66        2.39
       210    9.4300  3.899583     2541.74     2548.12        2.39
       211    9.4426  3.894406     2538.52     2545.58        2.39
       212    9.4552  3.889241     2536.26     2543.03        2.38
       213    9.4677  3.884091     2533.29     2540.47        2.38
       214    9.4803  3.878955     2531.09     2537.89        2.38
       215    9.4929  3.873832     2528.82     2535.31        2.37
       216    9.5054  3.868722     2527.68     2532.72        2.37
       217    9.5180  3.863627     2524.80     2530.12        2.37
       218    9.5306  3.858544     2521.29     2527.51        2.36
       219    9.5431  3.853474     2516.55     2524.89        2.36
       220    9.5557  3.848420     2513.41     2522.26        2.36
       221    9.5683  3.843377     2509.90     2519.62        2.35
       222    9.5808  3.838348     2507.74     2516.98        2.35
       223    9.5934  3.833332     2505.43     2514.32        2.35
       224    9.6060  3.828329     2502.29     2511.65        2.35
       225    9.6185  3.823339     2498.97     2508.98        2.34
       226    9.6311  3.818362     2497.26     2506.29        2.34
       227    9.6437  3.813399     2495.35     2503.60        2.34
       228    9.6562  3.808449     2491.93     2500.90        2.33
       229    9.6688  3.803510     2489.05     2498.19        2.33
       230    9.6814  3.798585     2486.17     2495.47        2.33
       231    9.6939  3.793673     2484.62     2492.75        2.32
       232    9.7065  3.788774     2482.00     2490.01        2.32
       233    9.7191  3.783887     2479.24     2487.27        2.32
       234    9.7316  3.779012     2474.41     2484.52        2.31
       235    9.7442  3.774151     2472.00     2481.76        2.31
       236    9.7568  3.769302     2470.45     2479.00        2.31
       237    9.7693  3.764465     2467.64     2476.23        2.31
       238    9.7819  3.759641     2465.11     2473.45        2.30
       239    9.7945  3.754830     2460.68     2470.66        2.30
       240    9.8070  3.750030     2457.95     2467.87        2.30
       241    9.8196  3.745243     2455.23     2465.07        2.29
       242    9.8322  3.740468     2454.40     2462.27        2.29
       243    9.8447  3.735705     2451.89     2459.46        2.29
       244    9.8573  3.730955     2447.96     2456.65        2.29
       245    9.8699  3.726216     2444.32     2453.83        2.28
       246    9.8824  3.721490     2442.03     2451.00        2.28
       247    9.8950  3.716776     2439.92     2448.17        2.28
       248    9.9075  3.712074     2436.31     2445.34        2.27
       249    9.9201  3.707383     2431.92     2442.50        2.27
       250    9.9327  3.702704     2428.33     2439.66        2.27
       251    9.9452  3.698038     2425.77     2436.81        2.26
       252    9.9578  3.693383     2424.65     2433.96        2.26
       253    9.9704  3.688740     2423.27     2431.11        2.26
       254    9.9829  3.684108     2422.32     2428.26        2.26
       255    9.9955  3.679488     2418.27     2425.40        2.25
       256   10.0081  3.674880     2415.60     2422.54        2.25
       257   10.0206  3.670284     2413.37     2419.68        2.25
       258   10.0332  3.665699     2412.16     2416.82        2.25
       259   10.0458  3.661125     2408.37     2413.96        2.24
       260   10.0583  3.656563     2404.26     2411.09        2.24
       261   10.0709  3.652012     2400.67     2408.23        2.24
       262   10.0835  3.647473     2398.37     2405.36        2.23
       263   10.0960  3.642945     2396.47     2402.50        2.23
       264   10.1086  3.638428     2392.62     2399.63        2.23
       265   10.1212  3.633923     2389.67     2396.78        2.22
       266   10.1337  3.629427     2386.61     2393.98        2.22
       267   10.1463  3.624945     2384.94     2391.48        2.22
       268   10.1589  3.620472     2380.68     2389.84        2.22
       269   10.1714  3.616011     2377.68     2389.63        2.21
       270   10.1840  3.611562     2374.05     2390.15        2.21
       271   10.1966  3.607123     2373.93     2389.00        2.21
       272   10.2091  3.602695     2371.40     2384.58        2.21
       273   10.2217  3.598277     2369.70     2378.34        2.20
       274   10.2343  3.593871     2366.41     2372.76        2.20
       275   10.2468  3.589475     2363.85     2368.66        2.20
       276   10.2594  3.585090     2362.03     2365.45        2.19
       277   10.2720  3.580716     2359.36     2362.54        2.19
       278   10.2845  3.576353     2356.42     2359.70        2.19
       279   10.2971  3.572001     2353.82     2356.87        2.19
       280   10.3097  3.567659     2351.94     2354.05        2.18
       281   10.3222  3.563327     2349.33     2351.23        2.18
       282   10.3348  3.559006     2345.95     2348.42        2.18
       283   10.3474  3.554696     2343.09     2345.61        2.17
       284   10.3599  3.550396     2340.12     2342.81        2.17
       285   10.3725  3.546106     2338.40     2340.02        2.17
       286   10.3851  3.541828     2335.75     2337.23        2.17
       287   10.3976  3.537559     2333.67     2334.45        2.16
       288   10.4102  3.533300     2330.39     2331.67        2.16
       289   10.4228  3.529052     2327.87     2328.91        2.16
       290   10.4353  3.524815     2325.31     2326.15        2.16
       291   10.4479  3.520587     2322.30     2323.39        2.15
       292   10.4605  3.516369     2319.51     2320.65        2.15
       293   10.4730  3.512162     2316.42     2317.91        2.15
       294   10.4856  3.507965     2314.49     2315.19        2.14
       295   10.4981  3.503778     2311.69     2312.47        2.14
       296   10.5107  3.499601     2309.07     2309.76        2.14
       297   10.5233  3.495433     2305.37     2307.05        2.14
       298   10.5358  3.491276     2303.02     2304.36        2.13
       299   10.5484  3.487129     2301.45     2301.68        2.13
       300   10.5610  3.482991     2299.67     2299.00        2.13
       301   10.5735  3.478864     2297.72     2296.34        2.13
       302   10.5861  3.474746     2293.96     2293.69        2.12
       303   10.5987  3.470638     2290.95     2291.04        2.12
       304   10.6112  3.466540     2288.21     2288.41        2.12
       305   10.6238  3.462451     2286.35     2285.78        2.12
       306   10.6364  3.458372     2284.85     2283.17        2.11
       307   10.6489  3.454303     2282.49     2280.57        2.11
       308   10.6615  3.450243     2281.72     2277.98        2.11
       309   10.6741  3.446193     2280.42     2275.40        2.11
       310   10.6866  3.442153     2283.52     2272.83        2.11
       311   10.6992  3.438122     2282.29     2270.27        2.11
       312   10.7118  3.434101     2283.26     2267.72        2.10
       313   10.7243  3.430088     2283.46     2265.19        2.10
       314   10.7369  3.426086     2284.33     2262.66        2.11
       315   10.7495  3.422092     2282.91     2260.15        2.14
       316   10.7620  3.418108     2282.87     2257.65        2.15
       317   10.7746  3.414134     2282.00     2255.17        2.16
       318   10.7872  3.410169     2281.68     2252.69        2.17
       319   10.7997  3.406212     2280.47     2250.23        2.17
       320   10.8123  3.402265     2277.64     2247.77        2.18
       321   10.8249  3.398328     2274.56     2245.34        2.18
       322   10.8374  3.394399     2272.44     2242.94        2.19
       323   10.8500  3.390479     2269.94     2240.53        2.19
       324   10.8626  3.386569     2267.58     2238.13        2.19
       325   10.8751  3.382668     2266.48     2235.74        2.20
       326   10.8877  3.378776     2265.20     2233.36        2.20
       327   10.9003  3.374892     2263.76     2231.00        2.21
       328   10.9128  3.371018     2262.52     2228.65        2.21
       329   10.9254  3.367152     2260.11     2226.31        2.21
       330   10.9380  3.363295     2257.95     2223.99        2.21
       331   10.9505  3.359448     2255.94     2221.68        2.22
       332   10.9631  3.355609     2255.31     2219.38        2.22
       333   10.9757  3.351779     2253.09     2217.09        2.22
       334   10.9882  3.347958     2250.71     2214.82        2.22
       335   11.0008  3.344145     2248.97     2212.56        2.23
       336   11.0134  3.340341     2247.96     2210.32        2.23
       337   11.0259  3.336546     2245.92     2208.08        2.23
       338   11.0385  3.332760     2243.70     2205.86        2.23
       339   11.0511  3.328982     2240.25     2203.65        2.23
       340   11.0636  3.325212     2237.66     2201.46        2.23
       341   11.0762  3.321452     2236.46     2199.27        2.24
       342   11.0887  3.317699     2235.24     2197.10        2.24
       343   11.1013  3.313956     2233.42     2194.95        2.24
       344   11.1139  3.310220     2230.39     2192.80        2.24
       345   11.1264  3.306494     2227.93     2190.67        2.24
       346   11.1390  3.302776     2225.96     2188.55        2.24
       347   11.1516  3.299066     2223.94     2186.45        2.24
       348   11.1641  3.295364     2221.73     2184.36        2.24
       349   11.1767  3.291671     2218.93     2182.28        2.24
       350   11.1893  3.287986     2217.33     2180.21        2.25
       351   11.2018  3.284309     2214.50     2178.15        2.25
       352   11.2144  3.280641     2216.29     2176.11        2.23
       353   11.2270  3.276981     2219.11     2174.08        2.20
       354   11.2395  3.273329     2216.31     2172.06        2.19
       355   11.2521  3.269685     2207.73     2170.05        2.18
       356   11.2647  3.266049     2201.65     2168.06        2.16
       357   11.2772  3.262422     2194.59     2166.08        2.15
       358   11.2898  3.258802     2190.02     2164.11        2.14
       359   11.3024  3.255191     2185.34     2162.16        2.14
       360   11.3149  3.251587     2180.90     2160.21        2.13
       361   11.3275  3.247992     2175.71     2158.28        2.12
       362   11.3401  3.244405     2170.87     2156.37        2.11
       363   11.3526  3.240825     2167.03     2154.46        2.11
       364   11.3652  3.237254     2163.69     2152.57        2.10
       365   11.3778  3.233690     2161.04     2150.69        2.10
       366   11.3903  3.230135     2157.54     2148.83        2.09
       367   11.4029  3.226587     2155.45     2146.98        2.09
       368   11.4155  3.223047     2152.60     2145.14        2.08
       369   11.4280  3.219515     2150.95     2143.32        2.08
       370   11.4406  3.215990     2147.97     2141.52        2.07
       371   11.4532  3.212473     2145.36     2139.74        2.07
       372   11.4657  3.208964     2141.34     2137.97        2.06
       373   11.4783  3.205463     2137.77     2136.23        2.06
       374   11.4909  3.201969     2134.13     2134.52        2.05
       375   11.5034  3.198483     2131.47     2132.84        2.05
       376   11.5160  3.195005     2128.94     2131.21        2.05
       377   11.5286  3.191534     2126.49     2129.62        2.04
       378   11.5411  3.188071     2123.40     2128.11        2.04
       379   11.5537  3.184615     2121.27     2126.71        2.04
       380   11.5663  3.181167     2118.80     2125.52        2.03
       381   11.5788  3.177727     2117.11     2124.99        2.03
       382   11.5914  3.174293     2115.97     2127.20        2.03
       383   11.6040  3.170868     2116.97     2139.83        2.02
       384   11.6165  3.167449     2126.62     2181.41        2.03
       385   11.6291  3.164039     2204.57     2276.21        2.06
       386   11.6417  3.160635     2355.02     2417.82        2.13
       387   11.6542  3.157239     2403.31     2525.24        2.15
       388   11.6668  3.153850     2300.22     2508.63        2.10
       389   11.6793  3.150468     2181.35     2381.22        2.04
       390   11.6919  3.147094     2112.75     2242.79        2.01
       391   11.7045  3.143727     2097.85     2157.37        2.00
       392   11.7170  3.140368     2091.05     2121.37        1.99
       393   11.7296  3.137015     2089.59     2109.22        1.99
       394   11.7422  3.133670     2085.47     2104.75        1.99
       395   11.7547  3.130332     2084.37     2102.20        1.98
       396   11.7673  3.127000     2080.63     2100.12        1.98
       397   11.7799  3.123677     2077.83     2098.22        1.98
       398   11.7924  3.120359     2074.31     2096.41        1.97
       399   11.8050  3.117050     2072.30     2094.67        1.97
       400   11.8176  3.113747     2069.60     2092.98        1.97
       401   11.8301  3.110451     2067.70     2091.32        1.96
       402   11.8427  3.107163     2065.09     2089.70        1.96
       403   11.8553  3.103881     2062.97     2088.35        1.96
       404   11.8678  3.100606     2060.38     2086.78        1.96
       405   11.8804  3.097339     2058.99     2085.24        1.95
       406   11.8930  3.094078     2056.01     2083.71        1.95
       407   11.9055  3.090824     2054.67     2082.20        1.95
       408   11.9181  3.087577     2051.71     2080.70        1.95
       409   11.9307  3.084337     2050.55     2079.22        1.94
       410   11.9432  3.081103     2047.27     2077.75        1.94
       411   11.9558  3.077877     2046.34     2076.30        1.94
       412   11.9684  3.074656     2043.34     2074.86        1.93
       413   11.9809  3.071444     2042.24     2073.43        1.93
       414   11.9935  3.068237     2038.58     2072.02        1.93
       415   12.0061  3.065037     2037.43     2070.63        1.93
       416   12.0186  3.061845     2034.04     2069.25        1.92
       417   12.0312  3.058658     2031.90     2067.88        1.92
       418   12.0438  3.055479     2028.92     2066.54        1.92
       419   12.0563  3.052306     2028.14     2065.21        1.92
       420   12.0689  3.049140     2025.76     2063.90        1.91
       421   12.0815  3.045980     2025.78     2062.61        1.91
       422   12.0940  3.042827     2024.17     2061.34        1.91
       423   12.1066  3.039680     2023.25     2060.10        1.91
       424   12.1192  3.036541     2019.43     2058.88        1.90
       425   12.1317  3.033407     2016.87     2057.70        1.90
       426   12.1443  3.030280     2013.68     2056.54        1.90
       427   12.1569  3.027160     2011.42     2055.42        1.89
       428   12.1694  3.024046     2007.97     2054.35        1.89
       429   12.1820  3.020938     2006.93     2053.32        1.89
       430   12.1946  3.017837     2005.83     2052.34        1.89
       431   12.2071  3.014742     2005.17     2051.43        1.89
       432   12.2197  3.011653     2002.53     2050.59        1.88
       433   12.2323  3.008571     2000.01     2049.83        1.88
       434   12.2448  3.005496     1996.14     2049.20        1.88
       435   12.2574  3.002426     1995.79     2048.87        1.88
       436   12.2699  2.999363     1996.77     2050.18        1.88
       437   12.2825  2.996306     2005.28     2059.58        1.88
       438   12.2951  2.993256     2031.07     2096.57        1.89
       439   12.3076  2.990211     2086.13     2188.94        1.91
       440   12.3202  2.987173     2174.73     2327.91        1.95
       441   12.3328  2.984141     2273.73     2427.79        1.99
       442   12.3453  2.981116     2342.19     2401.66        2.02
       443   12.3579  2.978096     2360.37     2283.14        2.03
       444   12.3705  2.975083     2374.16     2188.65        2.03
       445   12.3830  2.972075     2393.10     2187.14        2.04
       446   12.3956  2.969074     2455.66     2268.47        2.07
       447   12.4082  2.966079     2518.88     2378.20        2.09
       448   12.4207  2.963090     2544.54     2439.42        2.10
       449   12.4333  2.960107     2516.40     2399.41        2.09
       450   12.4459  2.957130     2433.18     2292.16        2.05
       451   12.4584  2.954159     2337.73     2186.80        2.01
       452   12.4710  2.951195     2255.06     2119.02        1.97
       453   12.4836  2.948236     2205.26     2087.81        1.95
       454   12.4961  2.945282     2181.76     2078.77        1.94
       455   12.5087  2.942335     2175.75     2080.11        1.93
       456   12.5213  2.939394     2176.31     2086.47        1.93
       457   12.5338  2.936459     2185.14     2096.56        1.93
       458   12.5464  2.933530     2198.44     2110.94        1.94
       459   12.5590  2.930607     2221.27     2131.61        1.95
       460   12.5715  2.927689     2252.23     2163.35        1.96
       461   12.5841  2.924777     2304.63     2217.40        1.98
       462   12.5967  2.921871     2385.54     2318.59        2.01
       463   12.6092  2.918971     2541.08     2515.58        2.08
       464   12.6218  2.916077     2856.92     2887.98        2.20
       465   12.6344  2.913188     3481.88     3528.80        2.43
       466   12.6469  2.910306     4455.56     4465.97        2.74
       467   12.6595  2.907429     5569.75     5526.30        3.07
       468   12.6721  2.904557     6241.23     6255.41        3.24
       469   12.6846  2.901691     6186.35     6168.01        3.23
       470   12.6972  2.898832     5566.85     5329.93        3.06
       471   12.7098  2.895977     4618.27     4268.46        2.78
       472   12.7223  2.893129     3638.77     3385.26        2.47
       473   12.7349  2.890286     2902.52     2798.68        2.20
       474   12.7475  2.887448     2476.91     2459.62        2.03
       475   12.7600  2.884616     2274.34     2278.00        1.95
       476   12.7726  2.881790     2172.50     2181.99        1.90
       477   12.7852  2.878969     2113.99     2128.26        1.87
       478   12.7977  2.876155     2075.87     2094.62        1.85
       479   12.8103  2.873344     2050.14     2070.96        1.84
       480   12.8229  2.870541     2030.49     2052.94        1.83
       481   12.8354  2.867743     2016.38     2038.67        1.82
       482   12.8480  2.864949     2003.67     2026.89        1.81
       483   12.8605  2.862162     1993.28     2017.04        1.81
       484   12.8731  2.859380     1983.99     2008.68        1.80
       485   12.8857  2.856603     1976.75     2001.48        1.79
       486   12.8982  2.853832     1971.35     1995.19        1.79
       487   12.9108  2.851066     1966.77     1989.65        1.79
       488   12.9234  2.848305     1963.21     1984.73        1.78
       489   12.9359  2.845550     1960.05     1980.31        1.78
       490   12.9485  2.842801     1957.15     1976.35        1.78
       491   12.9611  2.840056     1954.50     1972.80        1.78
       492   12.9736  2.837317     1951.49     1969.66        1.78
       493   12.9862  2.834583     1948.54     1967.00        1.77
       494   12.9988  2.831855     1946.66     1964.97        1.77
       495   13.0113  2.829132     1945.93     1963.90        1.77
       496   13.0239  2.826414     1947.85     1964.60        1.77
       497   13.0365  2.823701     1954.23     1968.95        1.77
       498   13.0490  2.820994     1969.20     1980.06        1.78
       499   13.0616  2.818292     1994.61     2000.30        1.79
       500   13.0742  2.815595     2023.46     2027.06        1.80
       501   13.0867  2.812903     2042.73     2051.27        1.80
       502   13.0993  2.810216     2042.94     2063.13        1.80
       503   13.1119  2.807535     2028.80     2059.95        1.80
       504   13.1244  2.804858     2003.76     2040.52        1.78
       505   13.1370  2.802187     1978.09     2006.65        1.77
       506   13.1496  2.799521     1956.48     1971.28        1.76
       507   13.1621  2.796860     1942.02     1947.07        1.76
       508   13.1747  2.794204     1933.05     1934.93        1.75
       509   13.1873  2.791554     1927.95     1929.27        1.75
       510   13.1998  2.788908     1925.02     1925.92        1.75
       511   13.2124  2.786267     1921.65     1923.27        1.75
       512   13.2250  2.783632     1917.95     1920.92        1.74
       513   13.2375  2.781001     1914.37     1918.74        1.74
       514   13.2501  2.778375     1912.09     1916.66        1.74
       515   13.2627  2.775754     1908.59     1914.65        1.74
       516   13.2752  2.773139     1907.16     1912.72        1.74
       517   13.2878  2.770528     1905.31     1910.86        1.74
       518   13.3004  2.767922     1903.88     1909.06        1.73
       519   13.3129  2.765321     1900.27     1907.23        1.73
       520   13.3255  2.762725     1899.54     1905.53        1.73
       521   13.3381  2.760134     1898.22     1903.89        1.73
       522   13.3506  2.757548     1897.73     1902.30        1.73
       523   13.3632  2.754967     1896.42     1900.78        1.73
       524   13.3758  2.752390     1896.44     1899.32        1.72
       525   13.3883  2.749819     1895.52     1897.94        1.72
       526   13.4009  2.747252     1894.81     1896.65        1.72
       527   13.4135  2.744690     1894.52     1895.47        1.72
       528   13.4260  2.742133     1894.05     1894.40        1.72
       529   13.4386  2.739581     1892.59     1893.49        1.72
       530   13.4511  2.737033     1891.54     1892.75        1.72
       531   13.4637  2.734490     1890.36     1892.25        1.71
       532   13.4763  2.731952     1890.50     1892.06        1.71
       533   13.4888  2.729419     1890.64     1892.31        1.71
       534   13.5014  2.726891     1892.31     1893.20        1.71
       535   13.5140  2.724367     1893.57     1894.85        1.71
       536   13.5265  2.721847     1896.81     1898.49        1.71
       537   13.5391  2.719333     1900.49     1904.29        1.71
       538   13.5517  2.716823     1907.27     1913.60        1.71
       539   13.5642  2.714318     1916.72     1928.12        1.72
       540   13.5768  2.711818     1933.89     1951.19        1.72
       541   13.5894  2.709322     1969.31     1991.06        1.74
       542   13.6019  2.706831     2047.92     2065.14        1.77
       543   13.6145  2.704344     2182.97     2194.96        1.83
       544   13.6271  2.701862     2378.37     2378.32        1.91
       545   13.6396  2.699384     2548.19     2554.02        1.97
       546   13.6522  2.696912     2600.30     2614.30        1.99
       547   13.6648  2.694443     2527.19     2509.80        1.96
       548   13.6773  2.691980     2381.70     2319.57        1.90
       549   13.6899  2.689520     2222.58     2145.22        1.84
       550   13.7025  2.687066     2072.84     2029.31        1.77
       551   13.7150  2.684616     1980.99     1963.36        1.73
       552   13.7276  2.682170     1931.19     1925.38        1.71
       553   13.7402  2.679729     1903.97     1900.98        1.70
       554   13.7527  2.677292     1887.56     1883.98        1.69
       555   13.7653  2.674860     1875.58     1871.79        1.68
       556   13.7779  2.672432     1866.63     1862.92        1.68
       557   13.7904  2.670009     1859.96     1856.29        1.67
       558   13.8030  2.667589     1855.01     1849.70        1.67
       559   13.8156  2.665175     1849.83     1845.50        1.67
       560   13.8281  2.662765     1845.38     1841.92        1.67
       561   13.8407  2.660359     1841.25     1838.76        1.66
       562   13.8533  2.657958     1837.60     1835.91        1.66
       563   13.8658  2.655561     1834.61     1833.30        1.66
       564   13.8784  2.653168     1832.03     1830.87        1.66
       565   13.8910  2.650779     1829.68     1829.73        1.65
       566   13.9035  2.648395     1828.41     1827.62        1.65
       567   13.9161  2.646016     1825.92     1825.63        1.65
       568   13.9287  2.643641     1824.20     1823.73        1.65
       569   13.9412  2.641269     1822.37     1821.94        1.65
       570   13.9538  2.638903     1819.61     1820.25        1.64
       571   13.9664  2.636540     1818.28     1818.65        1.64
       572   13.9789  2.634181     1816.43     1817.13        1.64
       573   13.9915  2.631828     1814.48     1815.71        1.64
       574   14.0041  2.629478     1812.56     1814.39        1.64
       575   14.0166  2.627132     1811.51     1813.16        1.64
       576   14.0292  2.624791     1810.40     1812.04        1.63
       577   14.0417  2.622454     1809.72     1811.05        1.63
       578   14.0543  2.620121     1808.72     1810.18        1.63
       579   14.0669  2.617792     1808.30     1809.47        1.63
       580   14.0794  2.615467     1808.66     1808.94        1.63
       581   14.0920  2.613147     1809.65     1808.61        1.63
       582   14.1046  2.610831     1808.38     1808.53        1.63
       583   14.1171  2.608518     1809.48     1808.74        1.63
       584   14.1297  2.606210     1812.22     1809.33        1.63
       585   14.1423  2.603906     1815.70     1810.40        1.63
       586   14.1548  2.601606     1818.45     1812.14        1.63
       587   14.1674  2.599311     1821.87     1814.80        1.63
       588   14.1800  2.597019     1826.37     1818.80        1.63
       589   14.1925  2.594731     1832.17     1824.77        1.63
       590   14.2051  2.592448     1839.98     1833.60        1.63
       591   14.2177  2.590168     1853.00     1846.47        1.64
       592   14.2302  2.587893     1868.40     1864.86        1.64
       593   14.2428  2.585621     1891.53     1890.59        1.65
       594   14.2554  2.583354     1923.86     1926.54        1.67
       595   14.2679  2.581090     1975.88     1980.05        1.69
       596   14.2805  2.578831     2069.06     2071.36        1.73
       597   14.2931  2.576575     2243.05     2240.88        1.80
       598   14.3056  2.574324     2537.01     2528.49        1.91
       599   14.3182  2.572077     2908.59     2906.10        2.04
       600   14.3308  2.569833     3158.65     3216.92        2.13
       601   14.3433  2.567593     3189.96     3248.56        2.14
       602   14.3559  2.565358     2970.52     2973.92        2.06
       603   14.3685  2.563125     2683.24     2591.98        1.96
       604   14.3810  2.560898     2377.96     2280.56        1.84
       605   14.3936  2.558674     2151.30     2088.92        1.75
       606   14.4062  2.556454     2011.36     1983.32        1.69
       607   14.4187  2.554238     1928.84     1920.74        1.66
       608   14.4313  2.552026     1880.59     1877.87        1.63
       609   14.4439  2.549817     1848.19     1846.10        1.62
       610   14.4564  2.547612     1822.89     1822.27        1.61
       611   14.4690  2.545412     1803.99     1804.50        1.60
       612   14.4816  2.543214     1790.91     1791.13        1.59
       613   14.4941  2.541021     1780.73     1781.10        1.59
       614   14.5067  2.538832     1771.78     1773.32        1.58
       615   14.5193  2.536647     1764.50     1767.08        1.58
       616   14.5318  2.534465     1757.97     1761.92        1.57
       617   14.5444  2.532287     1751.57     1757.62        1.57
       618   14.5570  2.530113     1746.60     1754.08        1.57
       619   14.5695  2.527942     1742.40     1751.22        1.56
       620   14.5821  2.525775     1738.34     1748.64        1.56
       621   14.5947  2.523612     1734.83     1745.79        1.56
       622   14.6072  2.521454     1731.10     1742.56        1.56
       623   14.6198  2.519298     1728.10     1739.37        1.55
       624   14.6323  2.517146     1725.53     1736.58        1.55
       625   14.6449  2.514998     1722.89     1734.19        1.55
       626   14.6575  2.512854     1719.56     1732.06        1.55
       627   14.6700  2.510713     1717.39     1730.09        1.55
       628   14.6826  2.508576     1715.86     1728.23        1.55
       629   14.6952  2.506443     1714.99     1726.48        1.54
       630   14.7077  2.504313     1712.69     1724.82        1.54
       631   14.7203  2.502187     1710.68     1723.26        1.54
       632   14.7329  2.500065     1709.20     1721.78        1.54
       633   14.7454  2.497946     1708.79     1720.39        1.54
       634   14.7580  2.495831     1707.10     1719.10        1.54
       635   14.7706  2.493719     1706.06     1717.90        1.53
       636   14.7831  2.491611     1705.50     1716.79        1.53
       637   14.7957  2.489507     1705.28     1715.79        1.53
       638   14.8083  2.487406     1703.84     1714.91        1.53
       639   14.8208  2.485309     1703.16     1714.15        1.53
       640   14.8334  2.483215     1703.18     1713.52        1.53
       641   14.8460  2.481125     1703.18     1713.05        1.53
       642   14.8585  2.479038     1703.42     1712.76        1.53
       643   14.8711  2.476955     1704.45     1712.68        1.53
       644   14.8837  2.474876     1705.43     1712.83        1.53
       645   14.8962  2.472800     1707.43     1713.28        1.53
       646   14.9088  2.470728     1709.41     1714.08        1.53
       647   14.9214  2.468659     1712.50     1715.33        1.53
       648   14.9339  2.466593     1716.42     1717.17        1.53
       649   14.9465  2.464531     1721.89     1719.82        1.53
       650   14.9591  2.462473     1728.04     1723.59        1.53
       651   14.9716  2.460418     1736.51     1728.91        1.54
       652   14.9842  2.458366     1746.50     1736.41        1.54
       653   14.9968  2.456318     1758.29     1746.92        1.54
       654   15.0093  2.454273     1774.22     1761.44        1.55
       655   15.0219  2.452232     1794.09     1781.19        1.56
       656   15.0345  2.450194     1822.05     1807.52        1.57
       657   15.0470  2.448160     1859.17     1842.35        1.58
       658   15.0596  2.446129     1914.70     1890.49        1.61
       659   15.0722  2.444101     1997.37     1967.90        1.64
       660   15.0847  2.442077     2157.41     2116.56        1.70
       661   15.0973  2.440056     2437.04     2405.76        1.81
       662   15.1099  2.438038     2908.57     2872.95        1.97
       663   15.1224  2.436024     3379.22     3409.87        2.13
       664   15.1350  2.434014     3557.47     3727.03        2.18
       665   15.1476  2.432006     3374.58     3575.47        2.12
       666   15.1601  2.430002     2977.40     3080.52        1.99
       667   15.1727  2.428001     2568.86     2561.14        1.85
       668   15.1853  2.426004     2258.37     2201.34        1.73
       669   15.1978  2.424010     2059.30     2005.45        1.66
       670   15.2104  2.422019     1946.03     1904.96        1.61
       671   15.2229  2.420031     1874.88     1845.05        1.58
       672   15.2355  2.418047     1829.54     1802.27        1.56
       673   15.2481  2.416066     1794.28     1769.22        1.54
       674   15.2606  2.414088     1768.01     1743.48        1.53
       675   15.2732  2.412114     1746.40     1723.61        1.52
       676   15.2858  2.410143     1729.03     1708.35        1.51
       677   15.2983  2.408175     1714.15     1696.45        1.50
       678   15.3109  2.406210     1702.98     1687.27        1.50
       679   15.3235  2.404249     1692.80     1679.95        1.49
       680   15.3360  2.402291     1684.44     1673.95        1.49
       681   15.3486  2.400336     1677.44     1668.91        1.49
       682   15.3612  2.398384     1671.66     1664.91        1.48
       683   15.3737  2.396435     1665.88     1661.07        1.48
       684   15.3863  2.394490     1661.26     1657.63        1.47
       685   15.3989  2.392548     1656.42     1654.51        1.47
       686   15.4114  2.390609     1652.36     1651.65        1.47
       687   15.4240  2.388673     1648.81     1649.01        1.47
       688   15.4366  2.386740     1645.89     1646.55        1.47
       689   15.4491  2.384811     1643.44     1644.26        1.46
       690   15.4617  2.382884     1640.83     1642.11        1.46
       691   15.4743  2.380961     1637.80     1640.08        1.46
       692   15.4868  2.379041     1635.24     1638.16        1.46
       693   15.4994  2.377124     1632.86     1636.35        1.46
       694   15.5120  2.375210     1629.86     1634.63        1.45
       695   15.5245  2.373299     1627.28     1633.00        1.45
       696   15.5371  2.371391     1625.56     1631.45        1.45
       697   15.5497  2.369487     1624.70     1629.97        1.45
       698   15.5622  2.367585     1623.86     1628.57        1.45
       699   15.5748  2.365687     1622.49     1627.25        1.45
       700   15.5874  2.363791     1620.99     1625.99        1.45
       701   15.5999  2.361899     1620.41     1624.81        1.44
       702   15.6125  2.360010     1618.29     1623.70        1.44
       703   15.6251  2.358124     1616.48     1622.67        1.44
       704   15.6376  2.356241     1615.68     1621.72        1.44
       705   15.6502  2.354360     1616.24     1620.86        1.44
       706   15.6628  2.352483     1615.18     1620.09        1.44
       707   15.6753  2.350609     1615.75     1619.42        1.44
       708   15.6879  2.348738     1614.86     1618.85        1.44
       709   15.7005  2.346870     1614.99     1618.41        1.44
       710   15.7130  2.345005     1613.39     1618.11        1.44
       711   15.7256  2.343143     1613.48     1617.95        1.43
       712   15.7382  2.341284     1614.18     1617.98        1.43
       713   15.7507  2.339428     1615.76     1618.21        1.43
       714   15.7633  2.337574     1616.54     1618.67        1.43
       715   15.7758  2.335724     1618.31     1619.43        1.43
       716   15.7884  2.333877     1620.34     1620.54        1.43
       717   15.8010  2.332033     1623.54     1622.11        1.43
       718   15.8135  2.330192     1626.32     1624.26        1.43
       719   15.8261  2.328353     1629.55     1627.19        1.43
       720   15.8387  2.326518     1633.60     1631.19        1.44
       721   15.8512  2.324685     1638.18     1636.63        1.44
       722   15.8638  2.322855     1644.01     1644.06        1.44
       723   15.8764  2.321029     1651.90     1654.15        1.44
       724   15.8889  2.319205     1662.08     1667.72        1.45
       725   15.9015  2.317384     1675.46     1685.76        1.45
       726   15.9141  2.315566     1693.26     1709.28        1.46
       727   15.9266  2.313751     1717.26     1739.35        1.47
       728   15.9392  2.311938     1751.86     1777.24        1.48
       729   15.9518  2.310129     1797.78     1825.87        1.50
       730   15.9643  2.308322     1870.38     1895.28        1.53
       731   15.9769  2.306519     2008.12     2013.93        1.59
       732   15.9895  2.304718     2254.29     2235.07        1.68
       733   16.0020  2.302920     2666.73     2597.68        1.82
       734   16.0146  2.301124     3099.79     3039.70        1.96
       735   16.0272  2.299332     3296.25     3347.79        2.03
       736   16.0397  2.297543     3141.59     3294.07        1.98
       737   16.0523  2.295756     2707.29     2924.06        1.83
       738   16.0649  2.293972     2345.32     2488.74        1.71
       739   16.0774  2.292191     2060.54     2161.83        1.60
       740   16.0900  2.290412     1902.50     1970.16        1.53
       741   16.1026  2.288636     1812.36     1864.99        1.50
       742   16.1151  2.286864     1756.51     1799.37        1.47
       743   16.1277  2.285094     1717.77     1750.65        1.46
       744   16.1403  2.283326     1691.11     1711.54        1.44
       745   16.1528  2.281562     1669.06     1679.91        1.43
       746   16.1654  2.279800     1651.44     1654.63        1.43
       747   16.1780  2.278041     1636.48     1634.68        1.42
       748   16.1905  2.276285     1623.62     1619.15        1.41
       749   16.2031  2.274531     1614.07     1606.85        1.41
       750   16.2157  2.272780     1606.32     1596.84        1.40
       751   16.2282  2.271032     1599.69     1588.99        1.40
       752   16.2408  2.269287     1593.67     1582.52        1.40
       753   16.2534  2.267544     1588.05     1577.07        1.39
       754   16.2659  2.265804     1582.58     1572.36        1.39
       755   16.2785  2.264067     1577.17     1568.21        1.39
       756   16.2911  2.262332     1573.28     1564.48        1.38
       757   16.3036  2.260600     1569.13     1561.10        1.38
       758   16.3162  2.258871     1565.37     1557.99        1.38
       759   16.3288  2.257145     1562.41     1555.11        1.38
       760   16.3413  2.255421     1560.14     1552.43        1.38
       761   16.3539  2.253700     1557.41     1549.91        1.37
       762   16.3664  2.251981     1554.81     1547.53        1.37
       763   16.3790  2.250265     1552.38     1545.27        1.37
       764   16.3916  2.248552     1550.42     1543.13        1.37
       765   16.4041  2.246841     1548.30     1541.09        1.37
       766   16.4167  2.245133     1547.74     1539.13        1.37
       767   16.4293  2.243428     1546.10     1537.25        1.36
       768   16.4418  2.241724     1544.21     1535.44        1.36
       769   16.4544  2.240024     1542.17     1533.70        1.36
       770   16.4670  2.238327     1540.72     1532.01        1.36
       771   16.4795  2.236632     1539.65     1530.38        1.36
       772   16.4921  2.234940     1539.89     1528.81        1.36
       773   16.5047  2.233250     1544.07     1527.28        1.36
       774   16.5172  2.231562     1546.52     1525.80        1.36
       775   16.5298  2.229878     1544.66     1524.36        1.37
       776   16.5424  2.228196     1543.71     1522.97        1.38
       777   16.5549  2.226516     1542.48     1521.63        1.39
       778   16.5675  2.224839     1541.31     1520.33        1.39
       779   16.5801  2.223165     1539.57     1519.07        1.40
       780   16.5926  2.221493     1539.22     1517.86        1.40
       781   16.6052  2.219823     1537.98     1516.69        1.40
       782   16.6178  2.218157     1537.27     1515.58        1.40
       783   16.6303  2.216492     1537.12     1514.51        1.41
       784   16.6429  2.214830     1536.36     1513.51        1.41
       785   16.6555  2.213171     1535.91     1512.56        1.41
       786   16.6680  2.211515     1534.55     1511.69        1.41
       787   16.6806  2.209861     1533.78     1510.88        1.41
       788   16.6932  2.208209     1533.25     1510.17        1.42
       789   16.7057  2.206560     1533.17     1509.64        1.42
       790   16.7183  2.204913     1532.72     1509.13        1.42
       791   16.7309  2.203268     1533.00     1508.75        1.42
       792   16.7434  2.201627     1533.23     1508.53        1.42
       793   16.7560  2.199987     1534.02     1508.50        1.43
       794   16.7686  2.198351     1534.35     1508.71        1.43
       795   16.7811  2.196716     1534.85     1509.24        1.43
       796   16.7937  2.195084     1535.74     1510.18        1.43
       797   16.8063  2.193455     1536.24     1511.68        1.43
       798   16.8188  2.191828     1538.09     1513.92        1.44
       799   16.8314  2.190203     1539.62     1518.25        1.44
       800   16.8440  2.188581     1541.11     1522.79        1.44
       801   16.8565  2.186961     1542.94     1528.98        1.44
       802   16.8691  2.185344     1547.65     1537.00        1.45
       803   16.8817  2.183729     1553.43     1547.74        1.45
       804   16.8942  2.182117     1559.72     1561.40        1.45
       805   16.9068  2.180506     1568.99     1578.38        1.46
       806   16.9193  2.178899     1583.06     1599.36        1.47
       807   16.9319  2.177293     1602.92     1626.58        1.48
       808   16.9445  2.175690     1636.16     1667.89        1.49
       809   16.9570  2.174090     1702.40     1742.77        1.53
       810   16.9696  2.172492     1828.74     1878.90        1.58
       811   16.9822  2.170896     2033.04     2081.40        1.65
       812   16.9947  2.169303     2212.47     2288.34        1.71
       813   17.0073  2.167712     2296.71     2374.91        1.73
       814   17.0199  2.166123     2217.76     2269.56        1.70
       815   17.0324  2.164537     1986.45     2056.31        1.60
       816   17.0450  2.162953     1807.15     1857.15        1.52
       817   17.0576  2.161371     1685.71     1726.08        1.47
       818   17.0701  2.159792     1623.95     1653.46        1.44
       819   17.0827  2.158215     1590.81     1611.61        1.42
       820   17.0953  2.156640     1569.50     1582.43        1.41
       821   17.1078  2.155068     1553.54     1559.02        1.40
       822   17.1204  2.153498     1541.54     1539.49        1.39
       823   17.1330  2.151930     1532.38     1523.27        1.39
       824   17.1455  2.150365     1523.78     1509.95        1.38
       825   17.1581  2.148802     1516.69     1499.14        1.37
       826   17.1707  2.147241     1511.30     1490.40        1.37
       827   17.1832  2.145683     1506.56     1483.33        1.37
       828   17.1958  2.144126     1503.25     1477.56        1.36
       829   17.2084  2.142572     1499.36     1472.80        1.36
       830   17.2209  2.141021     1496.27     1468.79        1.36
       831   17.2335  2.139472     1492.84     1465.21        1.35
       832   17.2461  2.137924     1489.19     1462.20        1.35
       833   17.2586  2.136379     1486.28     1459.52        1.35
       834   17.2712  2.134837     1484.19     1457.09        1.35
       835   17.2838  2.133296     1481.66     1454.87        1.34
       836   17.2963  2.131758     1479.52     1452.83        1.34
       837   17.3089  2.130223     1476.99     1450.93        1.34
       838   17.3215  2.128689     1476.10     1449.17        1.34
       839   17.3340  2.127158     1475.19     1447.53        1.34
       840   17.3466  2.125628     1474.98     1446.01        1.33
       841   17.3592  2.124101     1472.99     1444.62        1.33
       842   17.3717  2.122577     1470.96     1443.36        1.33
       843   17.3843  2.121054     1468.73     1442.24        1.33
       844   17.3969  2.119534     1467.81     1441.30        1.33
       845   17.4094  2.118016     1466.84     1440.58        1.32
       846   17.4220  2.116500     1465.92     1440.16        1.32
       847   17.4346  2.114986     1465.13     1440.26        1.32
       848   17.4471  2.113475     1465.51     1441.65        1.32
       849   17.4597  2.111965     1465.19     1447.52        1.32
       850   17.4723  2.110459     1466.33     1467.73        1.32
       851   17.4848  2.108953     1470.33     1522.87        1.32
       852   17.4974  2.107450     1510.29     1634.86        1.34
       853   17.5100  2.105950     1664.22     1793.58        1.40
       854   17.5225  2.104452     1838.29     1926.84        1.47
       855   17.5351  2.102955     1861.43     1934.97        1.48
       856   17.5476  2.101461     1694.12     1809.61        1.41
       857   17.5602  2.099969     1515.33     1646.59        1.33
       858   17.5728  2.098479     1465.12     1525.37        1.31
       859   17.5853  2.096992     1456.03     1462.46        1.30
       860   17.5979  2.095506     1453.24     1437.45        1.30
       861   17.6105  2.094023     1451.73     1428.59        1.30
       862   17.6230  2.092541     1450.09     1424.89        1.30
       863   17.6356  2.091062     1448.94     1422.67        1.30
       864   17.6482  2.089585     1447.80     1421.03        1.30
       865   17.6607  2.088110     1446.93     1419.72        1.30
       866   17.6733  2.086637     1446.95     1418.65        1.29
       867   17.6859  2.085166     1447.01     1417.79        1.29
       868   17.6984  2.083698     1447.29     1417.11        1.29
       869   17.7110  2.082231     1446.40     1416.59        1.29
       870   17.7236  2.080766     1446.09     1416.24        1.29
       871   17.7361  2.079304     1444.98     1416.05        1.29
       872   17.7487  2.077843     1445.19     1416.04        1.29
       873   17.7613  2.076385     1445.90     1416.23        1.29
       874   17.7738  2.074929     1447.10     1416.65        1.29
       875   17.7864  2.073475     1446.83     1417.34        1.29
       876   17.7990  2.072023     1446.98     1418.37        1.29
       877   17.8115  2.070573     1447.81     1419.83        1.29
       878   17.8241  2.069125     1450.26     1421.84        1.28
       879   17.8367  2.067679     1451.87     1424.45        1.28
       880   17.8492  2.066235     1454.20     1428.13        1.28
       881   17.8618  2.064793     1456.79     1433.05        1.28
       882   17.8744  2.063353     1461.88     1439.58        1.28
       883   17.8869  2.061916     1467.29     1448.14        1.28
       884   17.8995  2.060480     1473.66     1459.24        1.29
       885   17.9121  2.059046     1480.65     1473.39        1.29
       886   17.9246  2.057614     1491.00     1491.11        1.29
       887   17.9372  2.056185     1502.53     1512.88        1.30
       888   17.9498  2.054757     1519.06     1539.11        1.30
       889   17.9623  2.053331     1540.43     1570.43        1.31
       890   17.9749  2.051908     1574.46     1609.12        1.32
       891   17.9875  2.050486     1622.02     1663.61        1.34
       892   18.0000  2.049066     1715.60     1755.25        1.38
       893   18.0126  2.047648     1873.21     1914.91        1.44
       894   18.0252  2.046233     2131.49     2148.80        1.54
       895   18.0377  2.044819     2382.92     2387.95        1.62
       896   18.0503  2.043408     2447.18     2491.07        1.65
       897   18.0629  2.041998     2296.15     2374.34        1.59
       898   18.0754  2.040590     2020.32     2130.85        1.49
       899   18.0880  2.039184     1782.15     1899.66        1.40
       900   18.1005  2.037780     1651.45     1743.82        1.35
       901   18.1131  2.036378     1573.87     1653.78        1.32
       902   18.1257  2.034978     1532.83     1598.65        1.30
       903   18.1382  2.033580     1503.83     1558.17        1.28
       904   18.1508  2.032184     1482.91     1524.66        1.28
       905   18.1634  2.030790     1466.08     1496.15        1.27
       906   18.1759  2.029398     1453.41     1472.08        1.26
       907   18.1885  2.028008     1442.06     1452.06        1.26
       908   18.2011  2.026619     1433.09     1435.64        1.25
       909   18.2136  2.025233     1425.52     1422.30        1.25
       910   18.2262  2.023848     1419.40     1411.52        1.24
       911   18.2388  2.022466     1414.63     1402.81        1.24
       912   18.2513  2.021085     1410.44     1395.72        1.24
       913   18.2639  2.019706     1407.15     1389.89        1.24
       914   18.2765  2.018329     1403.62     1385.02        1.24
       915   18.2890  2.016954     1400.85     1380.87        1.24
       916   18.3016  2.015581     1397.72     1376.96        1.24
       917   18.3142  2.014210     1395.69     1375.54        1.23
       918   18.3267  2.012841     1392.31     1372.76        1.23
       919   18.3393  2.011473     1390.08     1370.23        1.23
       920   18.3519  2.010108     1388.55     1367.91        1.23
       921   18.3644  2.008744     1387.10     1365.68        1.23
       922   18.3770  2.007382     1384.54     1363.69        1.23
       923   18.3896  2.006023     1382.55     1361.84        1.22
       924   18.4021  2.004665     1381.61     1360.09        1.22
       925   18.4147  2.003308     1380.42     1358.44        1.22
       926   18.4273  2.001954     1378.31     1356.88        1.22
       927   18.4398  2.000602     1376.96     1355.40        1.22
       928   18.4524  1.999251     1376.08     1353.99        1.22
       929   18.4650  1.997902     1374.72     1352.64        1.22
       930   18.4775  1.996555     1373.71     1351.35        1.22
       931   18.4901  1.995210     1373.28     1350.12        1.21
       932   18.5027  1.993867     1372.02     1348.93        1.21
       933   18.5152  1.992526     1370.20     1347.79        1.21
       934   18.5278  1.991186     1368.95     1346.69        1.21
       935   18.5404  1.989848     1368.44     1345.63        1.21
       936   18.5529  1.988512     1367.31     1344.61        1.21
       937   18.5655  1.987178     1365.77     1343.62        1.21
       938   18.5781  1.985846     1364.27     1342.67        1.21
       939   18.5906  1.984515     1363.92     1341.76        1.20
       940   18.6032  1.983187     1363.48     1340.87        1.20
       941   18.6158  1.981860     1363.27     1340.02        1.20
       942   18.6283  1.980535     1362.39     1339.20        1.20
       943   18.6409  1.979211     1361.39     1338.40        1.20
       944   18.6535  1.977890     1360.31     1337.64        1.20
       945   18.6660  1.976570     1360.11     1336.92        1.20
       946   18.6786  1.975252     1358.41     1336.22        1.20
       947   18.6911  1.973936     1357.86     1335.56        1.20
       948   18.7037  1.972622     1356.16     1334.93        1.20
       949   18.7163  1.971309     1355.21     1334.34        1.19
       950   18.7288  1.969998     1354.44     1333.79        1.19
       951   18.7414  1.968689     1354.19     1333.27        1.19
       952   18.7540  1.967382     1353.09     1332.81        1.19
       953   18.7665  1.966076     1353.24     1332.38        1.19
       954   18.7791  1.964772     1352.57     1332.01        1.19
       955   18.7917  1.963470     1351.83     1331.70        1.19
       956   18.8042  1.962170     1350.38     1331.45        1.19
       957   18.8168  1.960872     1351.07     1331.27        1.19
       958   18.8294  1.959575     1350.34     1331.17        1.19
       959   18.8419  1.958279     1350.26     1331.16        1.19
       960   18.8545  1.956986     1349.45     1331.26        1.19
       961   18.8671  1.955695     1349.35     1331.48        1.18
       962   18.8796  1.954405     1349.10     1331.74        1.18
       963   18.8922  1.953117     1348.88     1332.32        1.18
       964   18.9048  1.951830     1349.24     1333.15        1.18
       965   18.9173  1.950545     1349.43     1334.31        1.18
       966   18.9299  1.949262     1349.34     1335.94        1.18
       967   18.9425  1.947981     1349.88     1338.48        1.18
       968   18.9550  1.946702     1350.13     1343.55        1.18
       969   18.9676  1.945424     1351.27     1354.85        1.18
       970   18.9802  1.944147     1352.60     1375.64        1.18
       971   18.9927  1.942873     1354.22     1400.74        1.18
       972   19.0053  1.941600     1355.86     1415.84        1.18
       973   19.0179  1.940329     1358.50     1414.25        1.18
       974   19.0304  1.939060     1361.97     1406.87        1.18
       975   19.0430  1.937792     1366.26     1407.24        1.18
       976   19.0556  1.936526     1371.57     1418.03        1.19
       977   19.0681  1.935261     1378.23     1435.43        1.19
       978   19.0807  1.933999     1387.22     1456.51        1.19
       979   19.0933  1.932738     1403.32     1481.03        1.20
       980   19.1058  1.931478     1431.85     1510.74        1.21
       981   19.1184  1.930220     1490.63     1547.24        1.23
       982   19.1310  1.928964     1559.81     1586.81        1.26
       983   19.1435  1.927710     1622.36     1616.31        1.29
       984   19.1561  1.926457     1616.70     1618.82        1.28
       985   19.1687  1.925206     1544.34     1592.35        1.25
       986   19.1812  1.923957     1471.52     1552.67        1.22
       987   19.1938  1.922709     1414.48     1514.29        1.20
       988   19.2064  1.921463     1384.59     1482.36        1.18
       989   19.2189  1.920218     1367.89     1455.79        1.18
       990   19.2315  1.918975     1356.63     1432.51        1.17
       991   19.2441  1.917734     1348.52     1411.63        1.17
       992   19.2566  1.916495     1342.46     1393.01        1.16
       993   19.2692  1.915257     1338.39     1376.74        1.16
       994   19.2817  1.914020     1334.92     1362.79        1.16
       995   19.2943  1.912785     1331.66     1351.03        1.16
       996   19.3069  1.911552     1328.91     1341.26        1.16
       997   19.3194  1.910321     1326.17     1333.23        1.15
       998   19.3320  1.909091     1324.60     1326.66        1.15
       999   19.3446  1.907862     1322.73     1321.30        1.15
      1000   19.3571  1.906636     1320.15     1316.89        1.15
      1001   19.3697  1.905411     1318.15     1313.24        1.15
      1002   19.3823  1.904187     1316.66     1310.18        1.15
      1003   19.3948  1.902965     1316.21     1307.56        1.15
      1004   19.4074  1.901745     1315.10     1305.28        1.15
      1005   19.4200  1.900526     1313.90     1303.27        1.14
      1006   19.4325  1.899309     1312.08     1301.30        1.14
      1007   19.4451  1.898093     1310.75     1299.65        1.14
      1008   19.4577  1.896879     1309.51     1298.14        1.14
      1009   19.4702  1.895667     1309.53     1296.73        1.14
      1010   19.4828  1.894456     1309.97     1295.42        1.14
      1011   19.4954  1.893247     1309.18     1294.18        1.14
      1012   19.5079  1.892039     1308.26     1293.01        1.14
      1013   19.5205  1.890833     1308.20     1291.90        1.14
      1014   19.5331  1.889628     1307.61     1290.83        1.14
      1015   19.5456  1.888425     1306.63     1289.82        1.14
      1016   19.5582  1.887224     1304.13     1288.84        1.13
      1017   19.5708  1.886024     1303.10     1287.90        1.13
      1018   19.5833  1.884825     1302.35     1287.00        1.13
      1019   19.5959  1.883628     1302.55     1286.12        1.13
      1020   19.6085  1.882433     1302.13     1285.27        1.13
      1021   19.6210  1.881239     1301.31     1284.45        1.13
      1022   19.6336  1.880047     1299.73     1283.65        1.13
      1023   19.6462  1.878856     1299.32     1282.87        1.13
      1024   19.6587  1.877667     1297.84     1282.11        1.13
      1025   19.6713  1.876480     1297.64     1281.37        1.13
      1026   19.6839  1.875293     1297.45     1280.64        1.13
      1027   19.6964  1.874109     1297.14     1279.93        1.12
      1028   19.7090  1.872926     1296.29     1279.24        1.12
      1029   19.7216  1.871744     1295.40     1278.57        1.12
      1030   19.7341  1.870564     1294.71     1277.90        1.12
      1031   19.7467  1.869385     1294.44     1277.26        1.12
      1032   19.7593  1.868208     1293.26     1276.62        1.12
      1033   19.7718  1.867033     1292.25     1276.00        1.12
      1034   19.7844  1.865859     1290.34     1275.39        1.12
      1035   19.7970  1.864686     1290.06     1274.80        1.12
      1036   19.8095  1.863515     1290.35     1274.22        1.12
      1037   19.8221  1.862346     1290.49     1273.66        1.12
      1038   19.8347  1.861178     1289.99     1273.11        1.12
      1039   19.8472  1.860011     1289.28     1272.57        1.12
      1040   19.8598  1.858846     1289.16     1272.05        1.11
      1041   19.8723  1.857682     1288.43     1271.55        1.11
      1042   19.8849  1.856520     1287.66     1271.07        1.11
      1043   19.8975  1.855359     1286.85     1270.61        1.11
      1044   19.9100  1.854200     1286.06     1270.17        1.11
      1045   19.9226  1.853043     1285.66     1269.75        1.11
      1046   19.9352  1.851886     1284.66     1269.36        1.11
      1047   19.9477  1.850731     1284.09     1269.00        1.11
      1048   19.9603  1.849578     1284.23     1268.68        1.11
      1049   19.9729  1.848426     1284.22     1268.39        1.11
      1050   19.9854  1.847276     1283.51     1268.13        1.11
      1051   19.9980  1.846127     1282.82     1267.95        1.11
      1052   20.0106  1.844980     1282.86     1267.82        1.11
      1053   20.0231  1.843834     1282.89     1267.77        1.11
      1054   20.0357  1.842689     1282.23     1267.82        1.10
      1055   20.0483  1.841546     1280.75     1268.00        1.10
      1056   20.0608  1.840404     1280.39     1268.33        1.10
      1057   20.0734  1.839264     1280.28     1268.87        1.10
      1058   20.0860  1.838125     1280.40     1269.68        1.10
      1059   20.0985  1.836987     1280.69     1270.83        1.10
      1060   20.1111  1.835851     1280.10     1272.42        1.10
      1061   20.1237  1.834717     1279.89     1274.55        1.10
      1062   20.1362  1.833584     1279.91     1277.34        1.10
      1063   20.1488  1.832452     1279.68     1280.92        1.10
      1064   20.1614  1.831322     1279.99     1285.41        1.10
      1065   20.1739  1.830193     1280.36     1290.92        1.10
      1066   20.1865  1.829065     1281.78     1297.52        1.10
      1067   20.1991  1.827939     1283.24     1305.23        1.10
      1068   20.2116  1.826814     1285.00     1314.05        1.10
      1069   20.2242  1.825691     1287.81     1323.90        1.10
      1070   20.2368  1.824569     1291.65     1334.87        1.10
      1071   20.2493  1.823449     1298.69     1347.41        1.10
      1072   20.2619  1.822330     1311.36     1362.29        1.11
      1073   20.2745  1.821212     1332.47     1379.28        1.12
      1074   20.2870  1.820096     1355.07     1394.89        1.13
      1075   20.2996  1.818981     1366.59     1402.23        1.13
      1076   20.3122  1.817868     1353.76     1396.35        1.12
      1077   20.3247  1.816755     1326.83     1380.79        1.11
      1078   20.3373  1.815645     1305.72     1362.67        1.10
      1079   20.3499  1.814535     1290.50     1346.19        1.10
      1080   20.3624  1.813427     1282.88     1332.03        1.09
      1081   20.3750  1.812321     1277.61     1319.50        1.09
      1082   20.3876  1.811215     1275.15     1308.06        1.09
      1083   20.4001  1.810112     1273.25     1297.63        1.09
      1084   20.4127  1.809009     1271.27     1288.33        1.08
      1085   20.4253  1.807908     1269.21     1280.46        1.08
      1086   20.4378  1.806808     1267.56     1274.95        1.08
      1087   20.4504  1.805710     1266.72     1273.37        1.08
      1088   20.4629  1.804613     1265.40     1275.78        1.08
      1089   20.4755  1.803517     1264.52     1277.80        1.08
      1090   20.4881  1.802423     1265.16     1273.69        1.08
      1091   20.5006  1.801330     1266.30     1263.78        1.08
      1092   20.5132  1.800238     1265.40     1253.86        1.08
      1093   20.5258  1.799148     1262.96     1247.54        1.08
      1094   20.5383  1.798059     1261.37     1244.22        1.09
      1095   20.5509  1.796971     1260.48     1242.21        1.09
      1096   20.5635  1.795885     1260.45     1240.63        1.09
      1097   20.5760  1.794800     1260.62     1239.22        1.09
      1098   20.5886  1.793716     1261.81     1237.92        1.09
      1099   20.6012  1.792634     1262.07     1236.45        1.09
      1100   20.6137  1.791553     1259.12     1235.30        1.10
      1101   20.6263  1.790473     1257.01     1234.20        1.11
      1102   20.6389  1.789395     1254.77     1233.47        1.11
      1103   20.6514  1.788318     1253.41     1232.46        1.11
      1104   20.6640  1.787242     1251.99     1231.49        1.12
      1105   20.6766  1.786168     1250.89     1231.56        1.12
      1106   20.6891  1.785095     1249.52     1230.68        1.12
      1107   20.7017  1.784023     1248.87     1229.81        1.12
      1108   20.7143  1.782953     1247.50     1228.97        1.12
      1109   20.7268  1.781884     1246.77     1228.15        1.12
      1110   20.7394  1.780816     1245.49     1227.35        1.12
      1111   20.7520  1.779749     1244.57     1226.56        1.12
      1112   20.7645  1.778684     1243.50     1225.80        1.12
      1113   20.7771  1.777620     1242.99     1225.04        1.13
      1114   20.7897  1.776557     1241.74     1224.29        1.13
      1115   20.8022  1.775496     1240.51     1223.56        1.13
      1116   20.8148  1.774436     1239.61     1222.84        1.13
      1117   20.8274  1.773377     1238.84     1222.13        1.13
      1118   20.8399  1.772320     1238.13     1221.43        1.13
      1119   20.8525  1.771263     1237.32     1220.74        1.13
      1120   20.8651  1.770208     1235.70     1220.06        1.13
      1121   20.8776  1.769155     1234.86     1219.40        1.13
      1122   20.8902  1.768102     1233.76     1218.74        1.13
      1123   20.9028  1.767051     1232.83     1218.10        1.13
      1124   20.9153  1.766001     1231.19     1217.46        1.13
      1125   20.9279  1.764953     1229.44     1216.84        1.13
      1126   20.9405  1.763906     1228.70     1216.23        1.13
      1127   20.9530  1.762860     1228.65     1215.63        1.13
      1128   20.9656  1.761815     1228.02     1215.05        1.13
      1129   20.9782  1.760771     1227.37     1214.48        1.13
      1130   20.9907  1.759729     1226.66     1213.92        1.13
      1131   21.0033  1.758688     1226.38     1213.38        1.13
      1132   21.0159  1.757648     1225.51     1212.86        1.13
      1133   21.0284  1.756610     1225.38     1212.36        1.13
      1134   21.0410  1.755572     1225.47     1211.87        1.13
      1135   21.0535  1.754536     1224.80     1211.41        1.13
      1136   21.0661  1.753502     1223.00     1210.98        1.13
      1137   21.0787  1.752468     1221.98     1210.57        1.13
      1138   21.0912  1.751436     1221.37     1210.19        1.13
      1139   21.1038  1.750405     1221.44     1209.85        1.13
      1140   21.1164  1.749375     1221.70     1209.55        1.13
      1141   21.1289  1.748346     1221.50     1209.29        1.13
      1142   21.1415  1.747319     1220.67     1209.07        1.13
      1143   21.1541  1.746293     1220.57     1208.92        1.13
      1144   21.1666  1.745268     1219.92     1208.84        1.13
      1145   21.1792  1.744244     1218.70     1208.84        1.13
      1146   21.1918  1.743222     1216.89     1208.93        1.13
      1147   21.2043  1.742200     1216.71     1209.14        1.13
      1148   21.2169  1.741180     1216.85     1209.49        1.13
      1149   21.2295  1.740162     1216.90     1210.02        1.13
      1150   21.2420  1.739144     1216.99     1210.78        1.13
      1151   21.2546  1.738128     1216.64     1211.82        1.14
      1152   21.2672  1.737112     1216.51     1213.79        1.14
      1153   21.2797  1.736099     1216.21     1215.68        1.14
      1154   21.2923  1.735086     1216.91     1218.16        1.14
      1155   21.3049  1.734074     1218.23     1221.42        1.14
      1156   21.3174  1.733064     1219.80     1225.65        1.14
      1157   21.3300  1.732055     1221.82     1231.14        1.14
      1158   21.3426  1.731047     1224.35     1238.25        1.14
      1159   21.3551  1.730040     1229.05     1247.69        1.15
      1160   21.3677  1.729034     1239.47     1261.75        1.15
      1161   21.3803  1.728030     1265.39     1290.27        1.16
      1162   21.3928  1.727027     1352.06     1371.11        1.20
      1163   21.4054  1.726025     1640.25     1612.76        1.33
      1164   21.4180  1.725024     2351.21     2209.15        1.59
      1165   21.4305  1.724024     3478.41     3263.60        1.93
      1166   21.4431  1.723026     4535.74     4405.58        2.21
      1167   21.4557  1.722028     4906.38     4804.43        2.30
      1168   21.4682  1.721032     4191.68     4095.35        2.12
      1169   21.4808  1.720037     3016.97     2908.56        1.80
      1170   21.4934  1.719043     1996.08     1996.93        1.47
      1171   21.5059  1.718051     1493.85     1550.04        1.27
      1172   21.5185  1.717059     1318.60     1388.07        1.19
      1173   21.5311  1.716069     1259.62     1333.06        1.17
      1174   21.5436  1.715080     1236.37     1307.41        1.16
      1175   21.5562  1.714092     1223.98     1289.26        1.15
      1176   21.5688  1.713105     1215.90     1273.77        1.15
      1177   21.5813  1.712119     1210.01     1259.99        1.15
      1178   21.5939  1.711135     1206.57     1247.71        1.14
      1179   21.6065  1.710151     1203.79     1236.89        1.14
      1180   21.6190  1.709169     1200.95     1227.47        1.14
      1181   21.6316  1.708188     1198.55     1219.37        1.14
      1182   21.6441  1.707208     1196.68     1212.47        1.14
      1183   21.6567  1.706230     1195.51     1206.63        1.14
      1184   21.6693  1.705252     1193.88     1201.70        1.14
      1185   21.6818  1.704275     1192.46     1197.56        1.14
      1186   21.6944  1.703300     1190.79     1194.10        1.14
      1187   21.7070  1.702326     1189.09     1191.19        1.14
      1188   21.7195  1.701353     1187.18     1188.73        1.14
      1189   21.7321  1.700381     1186.08     1186.64        1.14
      1190   21.7447  1.699410     1186.01     1184.83        1.14
      1191   21.7572  1.698440     1184.71     1183.26        1.14
      1192   21.7698  1.697472     1183.60     1181.88        1.14
      1193   21.7824  1.696504     1182.54     1180.68        1.14
      1194   21.7949  1.695538     1182.61     1179.65        1.14
      1195   21.8075  1.694573     1182.03     1178.80        1.14
      1196   21.8201  1.693609     1181.29     1178.03        1.14
      1197   21.8326  1.692646     1180.50     1177.68        1.14
      1198   21.8452  1.691684     1179.35     1177.65        1.14
      1199   21.8578  1.690723     1178.73     1177.92        1.14
      1200   21.8703  1.689764     1178.04     1178.45        1.14
      1201   21.8829  1.688805     1178.06     1179.04        1.14
      1202   21.8955  1.687848     1177.68     1179.40        1.14
      1203   21.9080  1.686891     1177.01     1179.33        1.14
      1204   21.9206  1.685936     1177.01     1179.34        1.14
      1205   21.9332  1.684982     1177.62     1180.65        1.14
      1206   21.9457  1.684029     1180.18     1183.41        1.14
      1207   21.9583  1.683077     1183.17     1185.10        1.14
      1208   21.9709  1.682127     1183.32     1182.94        1.15
      1209   21.9834  1.681177     1182.84     1177.94        1.17
      1210   21.9960  1.680228     1182.66     1173.51        1.17
      1211   22.0086  1.679281     1182.60     1171.27        1.18
      1212   22.0211  1.678334     1181.72     1170.66        1.18
      1213   22.0337  1.677389     1181.49     1170.79        1.19
      1214   22.0463  1.676445     1181.41     1171.27        1.19
      1215   22.0588  1.675501     1181.95     1172.04        1.20
      1216   22.0714  1.674559     1182.23     1173.19        1.20
      1217   22.0840  1.673618     1182.21     1174.84        1.21
      1218   22.0965  1.672678     1181.76     1177.24        1.21
      1219   22.1091  1.671739     1181.66     1180.77        1.21
      1220   22.1217  1.670802     1181.96     1186.02        1.22
      1221   22.1342  1.669865     1182.65     1193.81        1.22
      1222   22.1468  1.668929     1183.39     1205.16        1.22
      1223   22.1594  1.667994     1184.72     1221.28        1.23
      1224   22.1719  1.667061     1187.94     1243.64        1.23
      1225   22.1845  1.666129     1198.96     1274.49        1.24
      1226   22.1971  1.665197     1237.61     1317.85        1.27
      1227   22.2096  1.664267     1341.70     1378.34        1.32
      1228   22.2222  1.663338     1532.74     1453.74        1.42
      1229   22.2347  1.662409     1748.60     1524.56        1.52
      1230   22.2473  1.661482     1855.39     1555.72        1.56
      1231   22.2599  1.660556     1763.87     1526.48        1.53
      1232   22.2724  1.659631     1543.09     1457.60        1.43
      1233   22.2850  1.658707     1339.85     1383.00        1.34
      1234   22.2976  1.657784     1232.45     1322.24        1.29
      1235   22.3101  1.656862     1195.26     1277.35        1.27
      1236   22.3227  1.655941     1184.78     1244.22        1.27
      1237   22.3353  1.655022     1180.92     1219.39        1.27
      1238   22.3478  1.654103     1177.65     1200.90        1.27
      1239   22.3604  1.653185     1175.88     1187.46        1.27
      1240   22.3730  1.652268     1175.10     1177.87        1.27
      1241   22.3855  1.651353     1175.35     1171.06        1.27
      1242   22.3981  1.650438     1176.40     1166.16        1.25
      1243   22.4107  1.649524     1175.98     1162.53        1.25
      1244   22.4232  1.648612     1172.30     1159.74        1.24
      1245   22.4358  1.647700     1169.47     1157.50        1.23
      1246   22.4484  1.646790     1166.50     1155.65        1.23
      1247   22.4609  1.645880     1164.51     1154.10        1.22
      1248   22.4735  1.644972     1162.65     1152.78        1.22
      1249   22.4861  1.644064     1161.03     1151.66        1.22
      1250   22.4986  1.643158     1159.71     1150.71        1.22
      1251   22.5112  1.642252     1157.92     1149.92        1.21
      1252   22.5238  1.641348     1156.27     1149.30        1.21
      1253   22.5363  1.640445     1154.78     1148.84        1.21
      1254   22.5489  1.639542     1153.93     1148.55        1.21
      1255   22.5615  1.638641     1153.46     1148.44        1.20
      1256   22.5740  1.637741     1152.62     1148.51        1.20
      1257   22.5866  1.636841     1151.34     1148.79        1.20
      1258   22.5992  1.635943     1149.91     1149.27        1.20
      1259   22.6117  1.635046     1148.70     1149.96        1.20
      1260   22.6243  1.634150     1148.30     1150.92        1.20
      1261   22.6369  1.633254     1147.39     1152.00        1.20
      1262   22.6494  1.632360     1147.04     1153.29        1.20
      1263   22.6620  1.631466     1146.03     1154.89        1.19
      1264   22.6746  1.630574     1145.82     1157.11        1.19
      1265   22.6871  1.629683     1145.24     1160.26        1.19
      1266   22.6997  1.628793     1144.46     1164.07        1.19
      1267   22.7123  1.627903     1143.40     1167.04        1.19
      1268   22.7248  1.627015     1142.79     1167.07        1.19
      1269   22.7374  1.626127     1141.74     1163.75        1.19
      1270   22.7500  1.625241     1139.88     1159.05        1.19
      1271   22.7625  1.624356     1138.24     1154.70        1.18
      1272   22.7751  1.623471     1137.05     1151.31        1.18
      1273   22.7876  1.622588     1136.85     1148.66        1.18
      1274   22.8002  1.621705     1136.60     1146.40        1.18
      1275   22.8128  1.620824     1136.34     1144.34        1.18
      1276   22.8253  1.619943     1135.58     1142.46        1.18
      1277   22.8379  1.619064     1134.84     1140.75        1.18
      1278   22.8505  1.618186     1133.61     1139.21        1.17
      1279   22.8630  1.617308     1132.20     1137.85        1.17
      1280   22.8756  1.616431     1131.14     1136.64        1.17
      1281   22.8882  1.615556     1130.62     1135.58        1.17
      1282   22.9007  1.614681     1130.18     1134.66        1.16
      1283   22.9133  1.613807     1129.80     1133.85        1.16
      1284   22.9259  1.612935     1129.88     1133.13        1.16
      1285   22.9384  1.612063     1130.65     1132.50        1.16
      1286   22.9510  1.611192     1129.95     1131.94        1.16
      1287   22.9636  1.610322     1128.87     1131.43        1.16
      1288   22.9761  1.609453     1128.37     1130.97        1.16
      1289   22.9887  1.608585     1128.35     1130.55        1.16
      1290   23.0013  1.607719     1127.38     1130.17        1.16
      1291   23.0138  1.606852     1126.48     1129.83        1.16
      1292   23.0264  1.605987     1125.54     1129.53        1.16
      1293   23.0390  1.605123     1125.65     1129.27        1.16
      1294   23.0515  1.604260     1124.88     1129.06        1.15
      1295   23.0641  1.603398     1124.44     1128.82        1.15
      1296   23.0767  1.602537     1123.32     1128.72        1.15
      1297   23.0892  1.601676     1122.76     1128.71        1.15
      1298   23.1018  1.600817     1121.71     1128.80        1.15
      1299   23.1144  1.599959     1121.71     1128.97        1.15
      1300   23.1269  1.599101     1120.99     1129.23        1.15
      1301   23.1395  1.598244     1120.28     1129.57        1.15
      1302   23.1521  1.597389     1119.56     1129.96        1.15
      1303   23.1646  1.596534     1119.15     1130.48        1.15
      1304   23.1772  1.595680     1118.89     1130.85        1.15
      1305   23.1898  1.594828     1118.41     1131.06        1.15
      1306   23.2023  1.593976     1118.07     1131.04        1.15
      1307   23.2149  1.593125     1117.56     1130.73        1.15
      1308   23.2275  1.592274     1116.90     1130.14        1.15
      1309   23.2400  1.591425     1116.75     1129.37        1.15
      1310   23.2526  1.590577     1116.11     1128.51        1.15
      1311   23.2652  1.589730     1115.50     1127.64        1.15
      1312   23.2777  1.588884     1115.22     1126.83        1.15
      1313   23.2903  1.588038     1114.96     1126.12        1.15
      1314   23.3029  1.587194     1114.73     1125.54        1.15
      1315   23.3154  1.586350     1114.85     1125.12        1.15
      1316   23.3280  1.585507     1115.27     1124.87        1.15
      1317   23.3406  1.584666     1115.46     1124.85        1.15
      1318   23.3531  1.583825     1115.54     1125.20        1.15
      1319   23.3657  1.582985     1116.76     1126.49        1.15
      1320   23.3783  1.582146     1119.19     1131.29        1.16
      1321   23.3908  1.581308     1124.52     1148.62        1.16
      1322   23.4034  1.580470     1139.63     1200.14        1.17
      1323   23.4159  1.579634     1253.23     1313.11        1.22
      1324   23.4285  1.578799     1542.15     1478.22        1.36
      1325   23.4411  1.577964     1995.32     1606.89        1.54
      1326   23.4536  1.577131     2037.35     1591.38        1.56
      1327   23.4662  1.576298     1603.74     1445.82        1.38
      1328   23.4788  1.575466     1283.01     1285.34        1.24
      1329   23.4913  1.574635     1142.44     1184.25        1.17
      1330   23.5039  1.573805     1119.41     1140.67        1.15
      1331   23.5165  1.572976     1114.53     1126.24        1.15
      1332   23.5290  1.572148     1112.09     1121.80        1.15
      1333   23.5416  1.571320     1110.21     1120.05        1.15
      1334   23.5542  1.570494     1109.40     1119.00        1.15
      1335   23.5667  1.569668     1108.49     1118.21        1.15
      1336   23.5793  1.568844     1107.19     1117.57        1.15
      1337   23.5919  1.568020     1106.75     1117.04        1.15
      1338   23.6044  1.567197     1106.86     1116.59        1.15
      1339   23.6170  1.566375     1107.15     1116.22        1.15
      1340   23.6296  1.565554     1106.43     1115.90        1.15
      1341   23.6421  1.564734     1105.86     1115.65        1.15
      1342   23.6547  1.563914     1106.25     1115.45        1.15
      1343   23.6673  1.563096     1107.01     1115.35        1.15
      1344   23.6798  1.562278     1107.33     1115.29        1.15
      1345   23.6924  1.561461     1107.30     1115.30        1.15
      1346   23.7050  1.560645     1107.77     1115.39        1.15
      1347   23.7175  1.559830     1108.16     1115.55        1.15
      1348   23.7301  1.559016     1108.48     1115.79        1.15
      1349   23.7427  1.558203     1109.19     1116.11        1.15
      1350   23.7552  1.557390     1109.89     1116.48        1.15
      1351   23.7678  1.556579     1110.85     1116.89        1.15
      1352   23.7804  1.555768     1112.82     1117.31        1.15
      1353   23.7929  1.554958     1114.81     1117.70        1.15
      1354   23.8055  1.554149     1117.16     1118.04        1.15
      1355   23.8181  1.553341     1120.02     1118.32        1.15
      1356   23.8306  1.552534     1123.76     1118.60        1.16
      1357   23.8432  1.551728     1127.72     1118.95        1.16
      1358   23.8558  1.550922     1132.73     1119.47        1.16
      1359   23.8683  1.550117     1139.01     1120.30        1.16
      1360   23.8809  1.549314     1147.60     1121.66        1.17
      1361   23.8935  1.548511     1159.26     1124.19        1.17
      1362   23.9060  1.547709     1174.16     1130.42        1.18
      1363   23.9186  1.546907     1195.75     1148.89        1.19
      1364   23.9312  1.546107     1233.49     1199.67        1.21
      1365   23.9437  1.545307     1305.26     1309.37        1.25
      1366   23.9563  1.544508     1412.26     1480.35        1.30
      1367   23.9688  1.543711     1523.93     1651.16        1.35
      1368   23.9814  1.542914     1566.59     1707.96        1.37
      1369   23.9940  1.542117     1493.83     1600.53        1.33
      1370   24.0065  1.541322     1380.11     1417.24        1.28
      1371   24.0191  1.540527     1279.25     1262.05        1.23
      1372   24.0317  1.539734     1220.50     1172.86        1.21
      1373   24.0442  1.538941     1185.87     1134.47        1.19
      1374   24.0568  1.538149     1166.18     1120.34        1.18
      1375   24.0694  1.537358     1151.44     1114.55        1.17
      1376   24.0819  1.536567     1140.78     1111.20        1.16
      1377   24.0945  1.535778     1130.77     1108.69        1.16
      1378   24.1071  1.534989     1123.85     1106.63        1.16
      1379   24.1196  1.534201     1117.62     1104.88        1.15
      1380   24.1322  1.533414     1113.58     1103.37        1.15
      1381   24.1448  1.532628     1108.97     1102.06        1.15
      1382   24.1573  1.531842     1104.81     1100.89        1.15
      1383   24.1699  1.531058     1100.64     1099.85        1.14
      1384   24.1825  1.530274     1098.05     1099.09        1.14
      1385   24.1950  1.529491     1095.49     1098.23        1.14
      1386   24.2076  1.528709     1093.04     1097.44        1.14
      1387   24.2202  1.527928     1090.85     1096.71        1.14
      1388   24.2327  1.527147     1089.14     1096.02        1.14
      1389   24.2453  1.526368     1088.26     1095.53        1.14
      1390   24.2579  1.525589     1087.10     1094.91        1.14
      1391   24.2704  1.524811     1085.02     1094.33        1.14
      1392   24.2830  1.524034     1083.19     1093.72        1.13
      1393   24.2956  1.523257     1082.46     1093.20        1.13
      1394   24.3081  1.522482     1081.77     1092.71        1.13
      1395   24.3207  1.521707     1080.37     1092.26        1.13
      1396   24.3333  1.520933     1079.31     1091.77        1.13
      1397   24.3458  1.520160     1078.89     1091.41        1.13
      1398   24.3584  1.519387     1078.65     1091.13        1.13
      1399   24.3710  1.518616     1077.98     1090.93        1.13
      1400   24.3835  1.517845     1077.68     1090.86        1.13
      1401   24.3961  1.517075     1077.85     1091.06        1.13
      1402   24.4087  1.516306     1079.91     1092.09        1.13
      1403   24.4212  1.515537     1086.25     1095.93        1.14
      1404   24.4338  1.514770     1111.49     1107.53        1.15
      1405   24.4464  1.514003     1182.67     1134.22        1.19
      1406   24.4589  1.513237     1316.27     1178.36        1.25
      1407   24.4715  1.512472     1476.82     1226.18        1.32
      1408   24.4841  1.511707     1566.92     1247.53        1.36
      1409   24.4966  1.510944     1513.14     1223.65        1.34
      1410   24.5092  1.510181     1354.18     1174.32        1.27
      1411   24.5218  1.509419     1198.97     1129.45        1.19
      1412   24.5343  1.508658     1113.48     1102.18        1.15
      1413   24.5469  1.507897     1082.31     1089.77        1.13
      1414   24.5595  1.507138     1072.73     1084.90        1.13
      1415   24.5720  1.506379     1068.46     1082.72        1.13
      1416   24.5846  1.505620     1065.91     1081.33        1.13
      1417   24.5971  1.504863     1064.85     1080.21        1.12
      1418   24.6097  1.504107     1064.14     1079.21        1.12
      1419   24.6223  1.503351     1063.11     1078.30        1.12
      1420   24.6348  1.502596     1062.57     1077.46        1.12
      1421   24.6474  1.501842     1061.14     1076.68        1.12
      1422   24.6600  1.501088     1060.33     1075.94        1.12
      1423   24.6725  1.500335     1059.17     1075.24        1.12
      1424   24.6851  1.499584     1058.21     1074.58        1.12
      1425   24.6977  1.498833     1057.39     1073.97        1.12
      1426   24.7102  1.498082     1057.68     1073.37        1.12
      1427   24.7228  1.497333     1058.21     1072.81        1.12
      1428   24.7354  1.496584     1058.23     1072.29        1.12
      1429   24.7479  1.495836     1058.01     1071.83        1.12
      1430   24.7605  1.495088     1058.57     1071.52        1.12
      1431   24.7731  1.494342     1059.50     1071.79        1.12
      1432   24.7856  1.493596     1060.51     1073.77        1.12
      1433   24.7982  1.492851     1065.25     1078.89        1.13
      1434   24.8108  1.492107     1074.38     1086.54        1.13
      1435   24.8233  1.491363     1086.96     1093.72        1.14
      1436   24.8359  1.490621     1094.81     1098.45        1.14
      1437   24.8485  1.489879     1101.76     1102.19        1.14
      1438   24.8610  1.489137     1106.21     1104.50        1.15
      1439   24.8736  1.488397     1105.69     1101.32        1.15
      1440   24.8862  1.487657     1098.13     1093.18        1.14
      1441   24.8987  1.486918     1084.81     1085.76        1.13
      1442   24.9113  1.486180     1081.61     1083.76        1.13
      1443   24.9239  1.485443     1082.95     1089.67        1.13
      1444   24.9364  1.484706     1091.39     1106.98        1.14
      1445   24.9490  1.483970     1107.23     1143.90        1.15
      1446   24.9616  1.483235     1143.70     1210.43        1.17
      1447   24.9741  1.482500     1223.01     1303.64        1.21
      1448   24.9867  1.481767     1323.33     1391.18        1.25
      1449   24.9993  1.481034     1368.25     1418.15        1.27
      1450   25.0118  1.480301     1325.16     1362.59        1.25
      1451   25.0244  1.479570     1230.29     1267.02        1.21
      1452   25.0370  1.478839     1139.71     1180.98        1.16
      1453   25.0495  1.478109     1094.44     1124.19        1.14
      1454   25.0621  1.477380     1073.40     1092.93        1.13
      1455   25.0747  1.476651     1064.11     1077.11        1.12
      1456   25.0872  1.475924     1059.40     1069.06        1.12
      1457   25.0998  1.475197     1057.27     1064.80        1.12
      1458   25.1124  1.474470     1055.33     1062.39        1.12
      1459   25.1249  1.473745     1053.87     1060.98        1.12
      1460   25.1375  1.473020     1052.68     1060.23        1.12
      1461   25.1500  1.472296     1052.93     1060.08        1.12
      1462   25.1626  1.471572     1053.61     1060.75        1.12
      1463   25.1752  1.470850     1055.17     1062.66        1.12
      1464   25.1877  1.470128     1057.37     1066.05        1.12
      1465   25.2003  1.469406     1060.91     1070.53        1.12
      1466   25.2129  1.468686     1065.81     1075.39        1.12
      1467   25.2254  1.467966     1071.41     1081.40        1.13
      1468   25.2380  1.467247     1077.49     1091.08        1.13
      1469   25.2506  1.466529     1085.48     1103.38        1.13
      1470   25.2631  1.465811     1091.20     1110.25        1.14
      1471   25.2757  1.465094     1087.31     1103.34        1.14
      1472   25.2883  1.464378     1076.23     1086.12        1.13
      1473   25.3008  1.463663     1063.80     1068.61        1.12
      1474   25.3134  1.462948     1055.87     1056.54        1.12
      1475   25.3260  1.462234     1051.47     1049.96        1.12
      1476   25.3385  1.461521     1048.76     1046.49        1.12
      1477   25.3511  1.460808     1046.39     1044.31        1.11
      1478   25.3637  1.460096     1045.69     1042.62        1.11
      1479   25.3762  1.459385     1044.16     1041.22        1.11
      1480   25.3888  1.458675     1043.14     1040.08        1.11
      1481   25.4014  1.457965     1042.56     1039.25        1.11
      1482   25.4139  1.457256     1042.51     1038.78        1.11
      1483   25.4265  1.456547     1042.36     1038.79        1.11
      1484   25.4391  1.455840     1042.27     1039.58        1.11
      1485   25.4516  1.455133     1042.96     1042.12        1.11
      1486   25.4642  1.454427     1043.86     1048.87        1.11
      1487   25.4768  1.453721     1048.59     1063.79        1.11
      1488   25.4893  1.453016     1060.49     1088.78        1.12
      1489   25.5019  1.452312     1082.26     1117.33        1.13
      1490   25.5145  1.451609     1099.59     1132.88        1.14
      1491   25.5270  1.450906     1099.02     1122.27        1.14
      1492   25.5396  1.450204     1080.80     1094.00        1.13
      1493   25.5522  1.449503     1058.71     1065.59        1.12
      1494   25.5647  1.448802     1046.34     1046.49        1.11
      1495   25.5773  1.448102     1039.87     1036.35        1.11
      1496   25.5899  1.447403     1036.94     1031.25        1.10
      1497   25.6024  1.446704     1035.10     1028.28        1.10
      1498   25.6150  1.446007     1034.69     1026.19        1.10
      1499   25.6276  1.445309     1034.99     1024.57        1.10
      1500   25.6401  1.444613     1034.00     1023.26        1.10
      1501   25.6527  1.443917     1032.47     1022.20        1.10
      1502   25.6653  1.443222     1032.29     1021.32        1.10
      1503   25.6778  1.442528     1032.40     1020.58        1.09
      1504   25.6904  1.441834     1031.94     1019.94        1.09
      1505   25.7030  1.441141     1032.35     1019.41        1.09
      1506   25.7155  1.440448     1032.22     1018.98        1.09
      1507   25.7281  1.439757     1031.59     1018.95        1.09
      1508   25.7406  1.439066     1031.69     1018.79        1.09
      1509   25.7532  1.438375     1031.71     1018.82        1.09
      1510   25.7658  1.437686     1031.96     1019.10        1.09
      1511   25.7783  1.436997     1032.32     1019.71        1.09
      1512   25.7909  1.436308     1033.72     1020.74        1.09
      1513   25.8035  1.435621     1034.81     1022.32        1.09
      1514   25.8160  1.434934     1036.49     1024.78        1.09
      1515   25.8286  1.434248     1040.10     1029.26        1.10
      1516   25.8412  1.433562     1046.48     1039.48        1.10
      1517   25.8537  1.432877     1058.12     1063.20        1.10
      1518   25.8663  1.432193     1084.34     1109.05        1.12
      1519   25.8789  1.431509     1131.60     1173.96        1.14
      1520   25.8914  1.430826     1187.81     1230.91        1.17
      1521   25.9040  1.430144     1213.99     1239.42        1.18
      1522   25.9166  1.429463     1188.10     1191.77        1.17
      1523   25.9291  1.428782     1133.41     1124.64        1.14
      1524   25.9417  1.428102     1085.64     1071.47        1.12
      1525   25.9543  1.427422     1057.84     1041.32        1.10
      1526   25.9668  1.426743     1043.30     1027.26        1.10
      1527   25.9794  1.426065     1035.07     1020.61        1.09
      1528   25.9920  1.425387     1030.13     1016.69        1.09
      1529   26.0045  1.424710     1026.95     1013.93        1.09
      1530   26.0171  1.424034     1025.16     1011.89        1.09
      1531   26.0297  1.423358     1023.50     1010.34        1.09
      1532   26.0422  1.422683     1022.03     1009.04        1.08
      1533   26.0548  1.422009     1020.71     1007.80        1.08
      1534   26.0674  1.421336     1019.78     1006.64        1.08
      1535   26.0799  1.420663     1019.39     1005.72        1.08
      1536   26.0925  1.419990     1018.80     1004.97        1.08
      1537   26.1051  1.419319     1018.16     1004.39        1.08
      1538   26.1176  1.418648     1017.26     1003.96        1.08
      1539   26.1302  1.417977     1016.92     1003.64        1.08
      1540   26.1428  1.417307     1016.28     1003.34        1.08
      1541   26.1553  1.416638     1015.98     1003.22        1.08
      1542   26.1679  1.415970     1016.33     1003.22        1.08
      1543   26.1805  1.415302     1016.41     1003.37        1.08
      1544   26.1930  1.414635     1016.62     1003.71        1.08
      1545   26.2056  1.413969     1017.43     1004.28        1.08
      1546   26.2182  1.413303     1018.19     1005.14        1.08
      1547   26.2307  1.412638     1019.09     1006.36        1.08
      1548   26.2433  1.411973     1020.47     1008.03        1.08
      1549   26.2559  1.411309     1022.41     1010.26        1.08
      1550   26.2684  1.410646     1025.91     1013.24        1.09
      1551   26.2810  1.409983     1031.19     1017.69        1.09
      1552   26.2936  1.409321     1038.92     1026.32        1.09
      1553   26.3061  1.408660     1052.49     1047.03        1.10
      1554   26.3187  1.407999     1076.58     1094.64        1.11
      1555   26.3312  1.407339     1127.28     1181.42        1.14
      1556   26.3438  1.406680     1210.37     1292.99        1.18
      1557   26.3564  1.406021     1296.79     1373.67        1.22
      1558   26.3689  1.405363     1319.23     1360.99        1.23
      1559   26.3815  1.404705     1260.67     1266.29        1.20
      1560   26.3941  1.404048     1171.78     1157.71        1.16
      1561   26.4066  1.403392     1101.55     1081.33        1.13
      1562   26.4192  1.402736     1063.27     1042.43        1.11
      1563   26.4318  1.402081     1043.93     1026.04        1.10
      1564   26.4443  1.401427     1033.69     1018.78        1.09
      1565   26.4569  1.400773     1027.15     1014.66        1.09
      1566   26.4695  1.400120     1022.06     1011.92        1.08
      1567   26.4820  1.399467     1018.65     1010.09        1.08
      1568   26.4946  1.398816     1015.68     1008.97        1.08
      1569   26.5072  1.398164     1013.63     1008.45        1.08
      1570   26.5197  1.397514     1011.80     1008.59        1.08
      1571   26.5323  1.396864     1010.15     1009.65        1.08
      1572   26.5449  1.396214     1009.22     1011.92        1.08
      1573   26.5574  1.395566     1008.11     1015.02        1.08
      1574   26.5700  1.394917     1007.68     1017.41        1.08
      1575   26.5826  1.394270     1006.29     1017.11        1.07
      1576   26.5951  1.393623     1005.18     1014.05        1.07
      1577   26.6077  1.392977     1004.19     1010.12        1.07
      1578   26.6203  1.392331     1004.20     1006.87        1.07
      1579   26.6328  1.391686     1003.55     1004.67        1.07
      1580   26.6454  1.391041     1002.73     1003.19        1.07
      1581   26.6580  1.390398     1002.30     1002.08        1.07
      1582   26.6705  1.389754     1001.93     1001.20        1.07
      1583   26.6831  1.389112     1001.85     1000.55        1.07
      1584   26.6957  1.388470     1001.80     1000.08        1.07
      1585   26.7082  1.387828     1002.61      999.86        1.07
      1586   26.7208  1.387188     1002.54      999.92        1.07
      1587   26.7334  1.386547     1002.68     1000.25        1.07
      1588   26.7459  1.385908     1003.40     1000.97        1.07
      1589   26.7585  1.385269     1003.91     1002.07        1.07
      1590   26.7711  1.384630     1005.17     1003.61        1.07
      1591   26.7836  1.383993     1006.40     1005.64        1.07
      1592   26.7962  1.383356     1009.29     1008.22        1.08
      1593   26.8088  1.382719     1013.69     1011.59        1.08
      1594   26.8213  1.382083     1019.58     1016.69        1.08
      1595   26.8339  1.381448     1028.46     1027.00        1.09
      1596   26.8465  1.380813     1043.70     1051.42        1.09
      1597   26.8590  1.380179     1074.68     1103.57        1.11
      1598   26.8716  1.379545     1135.50     1188.72        1.14
      1599   26.8841  1.378912     1224.86     1282.40        1.18
      1600   26.8967  1.378280     1294.90     1328.30        1.22
      1601   26.9093  1.377648     1287.83     1287.91        1.21
      1602   26.9218  1.377017     1212.38     1195.70        1.18
      1603   26.9344  1.376387     1127.61     1109.02        1.14
      1604   26.9470  1.375757     1070.94     1054.71        1.11
      1605   26.9595  1.375127     1042.31     1028.81        1.09
      1606   26.9721  1.374498     1028.07     1017.70        1.08
      1607   26.9847  1.373870     1021.07     1012.06        1.08
      1608   26.9972  1.373242     1021.02     1008.20        1.08
      1609   27.0098  1.372616     1018.23     1005.07        1.09
      1610   27.0224  1.371989     1012.63     1002.60        1.10
      1611   27.0349  1.371363     1009.35     1000.41        1.11
      1612   27.0475  1.370738     1006.65      998.58        1.12
      1613   27.0601  1.370113     1004.71      997.08        1.12
      1614   27.0726  1.369489     1003.17      995.84        1.13
      1615   27.0852  1.368866     1002.42      994.84        1.13
      1616   27.0978  1.368243     1000.82      994.02        1.14
      1617   27.1103  1.367621      999.71      993.36        1.14
      1618   27.1229  1.366999      998.34      992.83        1.14
      1619   27.1355  1.366378      997.65      992.39        1.15
      1620   27.1480  1.365757      997.24      992.04        1.15
      1621   27.1606  1.365137      996.85      991.75        1.16
      1622   27.1732  1.364518      996.23      991.52        1.16
      1623   27.1857  1.363899      995.19      991.33        1.16
      1624   27.1983  1.363281      994.34      991.12        1.17
      1625   27.2109  1.362663      993.68      991.01        1.17
      1626   27.2234  1.362046      993.77      991.26        1.17
      1627   27.2360  1.361429      994.32      991.22        1.18
      1628   27.2486  1.360813      993.18      991.23        1.18
      1629   27.2611  1.360198      992.69      991.27        1.18
      1630   27.2737  1.359583      992.05      991.36        1.19
      1631   27.2863  1.358969      991.48      991.49        1.19
      1632   27.2988  1.358355      991.26      991.70        1.19
      1633   27.3114  1.357742      991.94      991.97        1.20
      1634   27.3240  1.357129      992.75      992.34        1.20
      1635   27.3365  1.356517      992.14      992.81        1.20
      1636   27.3491  1.355906      991.65      993.40        1.21
      1637   27.3617  1.355295      991.84      994.16        1.21
      1638   27.3742  1.354685      991.87      995.05        1.21
      1639   27.3868  1.354075      991.76      996.12        1.22
      1640   27.3994  1.353466      996.48      997.40        1.20
      1641   27.4119  1.352857     1001.31      998.98        1.19
      1642   27.4245  1.352250     1001.20     1001.21        1.18
      1643   27.4371  1.351642     1003.55     1005.41        1.18
      1644   27.4496  1.351035     1006.40     1015.44        1.17
      1645   27.4622  1.350429     1015.97     1038.21        1.17
      1646   27.4748  1.349823     1035.46     1078.83        1.18
      1647   27.4873  1.349218     1067.28     1129.47        1.20
      1648   27.4999  1.348613     1099.15     1163.63        1.21
      1649   27.5124  1.348009     1102.44     1154.18        1.21
      1650   27.5250  1.347406     1076.55     1109.44        1.19
      1651   27.5376  1.346803     1043.77     1060.61        1.17
      1652   27.5501  1.346200     1018.67     1027.18        1.16
      1653   27.5627  1.345598     1006.42     1010.40        1.15
      1654   27.5753  1.344997      999.07     1003.34        1.14
      1655   27.5878  1.344396      994.03     1000.17        1.14
      1656   27.6004  1.343796      991.21      998.25        1.13
      1657   27.6130  1.343196      990.11      996.80        1.13
      1658   27.6255  1.342597      989.14      995.65        1.13
      1659   27.6381  1.341999      987.70      994.75        1.13
      1660   27.6507  1.341401      986.38      994.09        1.13
      1661   27.6632  1.340803      984.28      993.67        1.12
      1662   27.6758  1.340206      982.92      993.50        1.12
      1663   27.6884  1.339610      982.68      993.59        1.12
      1664   27.7009  1.339014      983.53      993.97        1.12
      1665   27.7135  1.338419      983.83      994.68        1.11
      1666   27.7261  1.337824      983.97      995.83        1.11
      1667   27.7386  1.337230      985.71      997.57        1.11
      1668   27.7512  1.336636      989.05     1000.77        1.11
      1669   27.7638  1.336043      996.37     1008.44        1.12
      1670   27.7763  1.335451     1015.57     1031.25        1.13
      1671   27.7889  1.334859     1076.65     1094.89        1.16
      1672   27.8015  1.334267     1246.76     1235.15        1.25
      1673   27.8140  1.333676     1568.14     1459.08        1.40
      1674   27.8266  1.333086     1944.74     1690.98        1.56
      1675   27.8392  1.332496     2146.69     1780.52        1.63
      1676   27.8517  1.331907     2009.69     1649.99        1.58
      1677   27.8643  1.331318     1635.51     1409.32        1.42
      1678   27.8769  1.330730     1282.77     1201.16        1.26
      1679   27.8894  1.330142     1087.79     1081.53        1.16
      1680   27.9020  1.329555     1017.01     1031.67        1.12
      1681   27.9146  1.328968      995.07     1013.85        1.11
      1682   27.9271  1.328382      985.83     1005.05        1.10
      1683   27.9397  1.327797      980.54      998.28        1.10
      1684   27.9523  1.327212      978.24      993.12        1.10
      1685   27.9648  1.326627      976.33      989.88        1.10
      1686   27.9774  1.326043      974.93      988.10        1.10
      1687   27.9900  1.325460      974.00      987.14        1.09
      1688   28.0025  1.324877      973.47      986.66        1.09
      1689   28.0151  1.324295      973.84      986.53        1.09
      1690   28.0277  1.323713      975.03      986.70        1.09
      1691   28.0402  1.323131      975.90      987.16        1.09
      1692   28.0528  1.322550      975.71      987.94        1.10
      1693   28.0653  1.321970      977.41      989.03        1.10
      1694   28.0779  1.321391      980.85      990.47        1.10
      1695   28.0905  1.320811      984.94      992.45        1.10
      1696   28.1030  1.320233      991.68      995.76        1.11
      1697   28.1156  1.319654     1001.91     1003.28        1.11
      1698   28.1282  1.319077     1020.47     1021.76        1.12
      1699   28.1407  1.318500     1057.92     1060.22        1.14
      1700   28.1533  1.317923     1121.42     1119.40        1.17
      1701   28.1659  1.317347     1187.70     1178.23        1.21
      1702   28.1784  1.316771     1207.18     1197.57        1.22
      1703   28.1910  1.316196     1165.69     1160.13        1.20
      1704   28.2036  1.315622     1097.72     1096.11        1.16
      1705   28.2161  1.315048     1040.83     1041.29        1.13
      1706   28.2287  1.314474     1007.38     1008.74        1.11
      1707   28.2413  1.313901      988.94      993.40        1.10
      1708   28.2538  1.313329      978.47      986.30        1.09
      1709   28.2664  1.312757      971.76      982.07        1.09
      1710   28.2790  1.312185      967.83      978.73        1.09
      1711   28.2915  1.311614      965.19      975.78        1.09
      1712   28.3041  1.311044      962.64      973.10        1.08
      1713   28.3167  1.310474      959.89      970.67        1.08
      1714   28.3292  1.309904      957.84      968.47        1.08
      1715   28.3418  1.309336      955.75      966.45        1.08
      1716   28.3544  1.308767      954.59      964.63        1.08
      1717   28.3669  1.308199      953.12      962.99        1.08
      1718   28.3795  1.307632      951.38      961.48        1.08
      1719   28.3921  1.307065      950.74      960.11        1.08
      1720   28.4046  1.306499      949.72      958.84        1.07
      1721   28.4172  1.305933      949.15      957.67        1.07
      1722   28.4298  1.305368      948.22      956.57        1.07
      1723   28.4423  1.304803      947.25      955.54        1.07
      1724   28.4549  1.304238      946.47      954.56        1.07
      1725   28.4675  1.303675      946.12      953.63        1.07
      1726   28.4800  1.303111      945.17      952.73        1.07
      1727   28.4926  1.302549      944.62      951.87        1.07
      1728   28.5052  1.301986      944.72      951.03        1.07
      1729   28.5177  1.301424      944.63      950.23        1.07
      1730   28.5303  1.300863      943.63      949.45        1.07
      1731   28.5429  1.300302      942.67      948.70        1.07
      1732   28.5554  1.299742      941.80      947.98        1.07
      1733   28.5680  1.299182      941.44      947.29        1.07
      1734   28.5806  1.298623      941.01      946.63        1.07
      1735   28.5931  1.298064      940.51      946.01        1.07
      1736   28.6057  1.297506      939.19      945.44        1.06
      1737   28.6183  1.296948      938.49      944.91        1.06
      1738   28.6308  1.296390      939.73      944.42        1.06
      1739   28.6434  1.295834      939.97      943.99        1.06
      1740   28.6559  1.295277      939.40      943.63        1.06
      1741   28.6685  1.294721      938.81      943.18        1.06
      1742   28.6811  1.294166      937.94      942.96        1.06
      1743   28.6936  1.293611      937.46      942.80        1.06
      1744   28.7062  1.293057      937.56      942.73        1.06
      1745   28.7188  1.292503      938.61      942.74        1.06
      1746   28.7313  1.291949      938.33      942.99        1.06
      1747   28.7439  1.291397      937.64      943.16        1.06
      1748   28.7565  1.290844      938.40      943.37        1.06
      1749   28.7690  1.290292      938.43      943.67        1.06
      1750   28.7816  1.289741      937.91      944.00        1.06
      1751   28.7942  1.289190      937.35      944.35        1.06
      1752   28.8067  1.288639      938.35      944.71        1.06
      1753   28.8193  1.288089      940.17      945.07        1.06
      1754   28.8319  1.287540      942.00      945.46        1.06
      1755   28.8444  1.286991      943.56      946.07        1.06
      1756   28.8570  1.286442      948.05      947.47        1.06
      1757   28.8696  1.285894      957.96      950.72        1.06
      1758   28.8821  1.285347      974.47      956.60        1.07
      1759   28.8947  1.284800      997.52      963.93        1.08
      1760   28.9073  1.284253     1013.40      968.58        1.09
      1761   28.9198  1.283707     1008.54      966.24        1.09
      1762   28.9324  1.283161      987.77      958.11        1.08
      1763   28.9450  1.282616      964.93      949.07        1.06
      1764   28.9575  1.282071      951.32      942.28        1.05
      1765   28.9701  1.281527      943.38      938.04        1.05
      1766   28.9827  1.280983      938.00      935.33        1.04
      1767   28.9952  1.280440      935.15      933.25        1.04
      1768   29.0078  1.279897      933.33      931.41        1.04
      1769   29.0204  1.279355      932.49      929.78        1.04
      1770   29.0329  1.278813      931.08      928.32        1.04
      1771   29.0455  1.278272      929.33      927.04        1.04
      1772   29.0581  1.277731      928.76      925.97        1.04
      1773   29.0706  1.277190      928.61      925.11        1.03
      1774   29.0832  1.276650      928.05      924.47        1.03
      1775   29.0958  1.276111      927.19      924.08        1.03
      1776   29.1083  1.275572      926.98      923.93        1.03
      1777   29.1209  1.275034      926.59      924.03        1.03
      1778   29.1335  1.274496      926.23      924.37        1.03
      1779   29.1460  1.273958      926.75      924.96        1.03
      1780   29.1586  1.273421      927.30      925.77        1.03
      1781   29.1712  1.272884      927.95      926.77        1.03
      1782   29.1837  1.272348      928.32      927.95        1.03
      1783   29.1963  1.271812      929.28      929.28        1.03
      1784   29.2089  1.271277      931.25      930.83        1.03
      1785   29.2214  1.270742      934.91      932.68        1.04
      1786   29.2340  1.270208      941.23      934.84        1.04
      1787   29.2465  1.269674      948.20      936.81        1.04
      1788   29.2591  1.269141      949.26      937.60        1.04
      1789   29.2717  1.268608      944.71      936.42        1.04
      1790   29.2842  1.268075      936.56      933.74        1.04
      1791   29.2968  1.267543      930.52      930.62        1.03
      1792   29.3094  1.267012      927.03      927.71        1.03
      1793   29.3219  1.266481      924.57      925.12        1.03
      1794   29.3345  1.265950      921.77      922.74        1.03
      1795   29.3471  1.265420      919.96      920.56        1.03
      1796   29.3596  1.264890      919.64      918.76        1.03
      1797   29.3722  1.264361      918.90      918.35        1.03
      1798   29.3848  1.263832      917.43      922.19        1.02
      1799   29.3973  1.263304      916.34      934.54        1.02
      1800   29.4099  1.262776      916.34      954.62        1.02
      1801   29.4225  1.262249      916.47      969.74        1.02
      1802   29.4350  1.261721      915.05      965.33        1.02
      1803   29.4476  1.261195      914.38      944.62        1.02
      1804   29.4602  1.260669      913.51      923.89        1.02
      1805   29.4727  1.260143      912.86      912.22        1.02
      1806   29.4853  1.259618      912.71      907.82        1.02
      1807   29.4979  1.259093      911.56      906.50        1.02
      1808   29.5104  1.258569      910.76      906.08        1.02
      1809   29.5230  1.258045      910.94      905.93        1.02
      1810   29.5356  1.257522      912.01      905.91        1.02
      1811   29.5481  1.256999      912.48      906.00        1.02
      1812   29.5607  1.256477      912.86      906.19        1.02
      1813   29.5733  1.255955      913.05      906.47        1.02
      1814   29.5858  1.255433      912.52      906.83        1.02
      1815   29.5984  1.254912      911.80      907.25        1.02
      1816   29.6110  1.254391      911.38      907.75        1.02
      1817   29.6235  1.253871      911.73      908.32        1.02
      1818   29.6361  1.253352      912.18      909.01        1.02
      1819   29.6487  1.252832      913.00      910.02        1.02
      1820   29.6612  1.252313      915.99      911.71        1.02
      1821   29.6738  1.251795      922.67      914.44        1.02
      1822   29.6864  1.251277      931.75      917.81        1.03
      1823   29.6989  1.250759      937.47      920.26        1.03
      1824   29.7115  1.250242      936.42      919.92        1.03
      1825   29.7241  1.249726      929.74      917.03        1.03
      1826   29.7366  1.249210      921.65      913.51        1.02
      1827   29.7492  1.248694      914.67      910.75        1.02
      1828   29.7618  1.248178      909.71      908.98        1.02
      1829   29.7743  1.247664      907.13      907.80        1.01
      1830   29.7869  1.247149      907.23      906.87        1.01
      1831   29.7995  1.246635      907.03      906.00        1.01
      1832   29.8120  1.246122      904.52      905.18        1.01
      1833   29.8246  1.245608      903.00      904.38        1.01
      1834   29.8371  1.245096      902.64      903.60        1.01
      1835   29.8497  1.244583      901.87      902.85        1.01
      1836   29.8623  1.244072      900.57      902.15        1.01
      1837   29.8748  1.243560      899.93      901.49        1.01
      1838   29.8874  1.243049      899.56      900.87        1.01
      1839   29.9000  1.242539      899.04      900.30        1.01
      1840   29.9125  1.242029      899.04      899.77        1.01
      1841   29.9251  1.241519      898.75      899.27        1.01
      1842   29.9377  1.241010      897.72      898.82        1.01
      1843   29.9502  1.240501      897.55      898.39        1.01
      1844   29.9628  1.239993      896.91      897.99        1.01
      1845   29.9754  1.239485      896.66      897.61        1.01
      1846   29.9879  1.238977      896.57      897.26        1.01
      1847   30.0005  1.238470      896.57      896.91        1.01
      1848   30.0131  1.237964      896.47      896.58        1.01
      1849   30.0256  1.237458      895.55      896.25        1.01
      1850   30.0382  1.236952      895.73      895.93        1.01
      1851   30.0508  1.236446      895.89      895.62        1.01
      1852   30.0633  1.235942      895.64      895.30        1.01
      1853   30.0759  1.235437      894.62      894.98        1.00
      1854   30.0885  1.234933      893.40      894.66        1.00
      1855   30.1010  1.234429      892.58      894.33        1.00
      1856   30.1136  1.233926      891.98      893.99        1.00
      1857   30.1262  1.233423      892.05      893.65        1.00
      1858   30.1387  1.232921      892.47      893.29        1.00
      1859   30.1513  1.232419      891.63      892.93        1.00
      1860   30.1639  1.231918      891.11      892.56        1.00
      1861   30.1764  1.231416      890.49      892.18        1.00
      1862   30.1890  1.230916      891.21      891.79        1.00
      1863   30.2016  1.230416      891.09      891.39        1.00
      1864   30.2141  1.229916      889.97      890.98        1.00
      1865   30.2267  1.229416      889.97      890.57        1.00
      1866   30.2393  1.228917      889.55      890.28        1.00
      1867   30.2518  1.228419      888.56      889.85        1.00
      1868   30.2644  1.227921      888.81      889.42        1.00
      1869   30.2770  1.227423      888.59      888.99        1.00
      1870   30.2895  1.226926      888.02      888.56        1.00
      1871   30.3021  1.226429      887.46      888.13        1.00
      1872   30.3147  1.225932      887.21      887.72        1.00
      1873   30.3272  1.225436      887.71      887.31        1.00
      1874   30.3398  1.224941      887.30      886.91        1.00
      1875   30.3524  1.224445      886.99      886.54        1.00
      1876   30.3649  1.223951      887.23      886.18        1.00
      1877   30.3775  1.223456      886.75      885.84        1.00
      1878   30.3901  1.222962      886.27      885.53        1.00
      1879   30.4026  1.222469      885.06      885.25        1.00
      1880   30.4152  1.221976      884.34      885.00        1.00
      1881   30.4277  1.221483      884.59      884.77        1.00
      1882   30.4403  1.220990      884.19      884.57        1.00
      1883   30.4529  1.220498      884.12      884.39        0.99
      1884   30.4654  1.220007      884.70      884.24        0.99
      1885   30.4780  1.219516      885.21      884.12        1.00
      1886   30.4906  1.219025      885.98      884.09        1.00
      1887   30.5031  1.218535      886.79      884.27        1.00
      1888   30.5157  1.218045      888.97      884.88        1.00
      1889   30.5283  1.217556      893.30      885.92        1.00
      1890   30.5408  1.217067      897.47      886.92        1.00
      1891   30.5534  1.216578      899.18      887.19        1.00
      1892   30.5660  1.216090      897.19      887.03        1.00
      1893   30.5785  1.215602      894.12      888.95        1.00
      1894   30.5911  1.215114      893.18      896.72        1.00
      1895   30.6037  1.214628      895.31      912.37        1.00
      1896   30.6162  1.214141      897.46      931.53        1.00
      1897   30.6288  1.213655      897.21      942.30        1.00
      1898   30.6414  1.213169      893.80      934.59        1.00
      1899   30.6539  1.212683      889.14      914.08        1.00
      1900   30.6665  1.212198      885.03      893.63        0.99
      1901   30.6791  1.211714      882.32      880.18        0.99
      1902   30.6916  1.211230      880.61      873.44        0.99
      1903   30.7042  1.210746      880.26      870.42        0.99
      1904   30.7168  1.210262      879.33      868.86        0.99
      1905   30.7293  1.209779      877.77      867.80        0.99
      1906   30.7419  1.209297      877.93      866.97        0.99
      1907   30.7545  1.208815      877.65      866.29        0.99
      1908   30.7670  1.208333      876.31      865.75        0.99
      1909   30.7796  1.207852      875.50      865.35        0.99
      1910   30.7922  1.207370      874.84      865.07        0.99
      1911   30.8047  1.206890      874.96      864.92        0.99
      1912   30.8173  1.206410      875.11      864.90        0.99
      1913   30.8299  1.205930      874.65      865.00        0.99
      1914   30.8424  1.205450      874.98      865.23        0.99
      1915   30.8550  1.204971      874.75      865.58        0.99
      1916   30.8676  1.204493      873.76      866.07        0.98
      1917   30.8801  1.204015      872.79      866.79        0.98
      1918   30.8927  1.203537      872.05      867.98        0.98
      1919   30.9053  1.203059      871.72      870.06        0.98
      1920   30.9178  1.202582      871.01      872.96        0.98
      1921   30.9304  1.202106      870.16      875.51        0.98
      1922   30.9430  1.201629      869.44      876.47        0.98
      1923   30.9555  1.201154      869.41      876.22        0.98
      1924   30.9681  1.200678      869.74      876.25        0.98
      1925   30.9806  1.200203      869.35      877.30        0.98
      1926   30.9932  1.199728      868.25      879.17        0.98
