# Supplementary material for: Towards atomically-thin regime in bulk 4H-NbSe2 with interlayer disorder
Source: NPJ 2D Mater Appl. 2026 Jan 6;10(1):23. doi: 10.1038/s41699-025-00659-w (PMC12885948; doi:10.1038/s41699-025-00659-w)
Supplement: Supplementary file 3 — Supplementary file 2 [file 41699_2025_659_MOESM3_ESM.cif]

#=======================================================================
data_global
#=======================================================================

_audit_creation_method                   'Jana2006 Version : 20/02/2023'


#=======================================================================
data_I
#=======================================================================

# 5. CHEMICAL DATA

_chemical_name_systematic
; ?
;
_chemical_name_common                    ?
_chemical_formula_moiety                 ?
_chemical_formula_structural             ?
_chemical_formula_analytical             ?
_chemical_formula_iupac                  ?
_chemical_formula_sum                    'Nb1 Se2'
_chemical_formula_weight                 250.8
_chemical_melting_point                  ?
_chemical_compound_source                ?
_chemical_absolute_configuration         ?

#=======================================================================

# 6. POWDER SPECIMEN AND CRYSTAL DATA

_symmetry_cell_setting                   hexagonal
_symmetry_space_group_name_H-M           'P -6 m 2'
_symmetry_space_group_name_Hall          'P -6;2'
_symmetry_Int_Tables_number              187

loop_
 _space_group_symop_id
 _space_group_symop_operation_xyz
 1   x,y,z
 2   -y,x-y,z
 3   -x+y,-x,z
 4   x,y,-z
 5   -y,x-y,-z
 6   -x+y,-x,-z
 7   -y,-x,z
 8   -x+y,y,z
 9   x,x-y,z
 10  -y,-x,-z
 11  -x+y,y,-z
 12  x,x-y,-z

_cell_length_a                           3.4373(9)
_cell_length_b                           3.4373(9)
_cell_length_c                           25.155(14)
_cell_angle_alpha                        90
_cell_angle_beta                         90
_cell_angle_gamma                        120
_cell_volume                             257.39(18)


_cell_formula_units_Z                    4
_cell_measurement_temperature            100
_cell_special_details
; ?
;

_exptl_crystal_density_diffrn            6.4727
_exptl_crystal_density_meas              ?
_exptl_crystal_density_method            ?
_exptl_crystal_F_000                     436

_pd_spec_size_axial                      ?
_pd_spec_size_equat                      ?
_pd_spec_size_thick                      ?
_pd_spec_mounting                        ?
_pd_spec_mount_mode                      ?
_pd_spec_shape                           ?
_pd_char_particle_morphology             ?
_pd_char_colour                          ?
_pd_prep_cool_rate                       ?
_pd_prep_pressure                        ?
_pd_prep_temperature                     ?

_exptl_absorpt_coefficient_mu            42.158
_exptl_absorpt_correction_type           ?
_exptl_absorpt_process_details           ?
_exptl_absorpt_correction_T_min          ?
_exptl_absorpt_correction_T_max          ?

#=======================================================================

# 7. EXPERIMENTAL DATA

_exptl_special_details                   ?              
_pd_instr_location
; ?
;
_pd_calibration_special_details
; ?
;

_diffrn_ambient_temperature              100
_diffrn_source                           ?
_diffrn_source_target                    ?
_diffrn_source_type                      ?
_diffrn_radiation_type                   ?
_diffrn_radiation_wavelength             0.64109
_diffrn_radiation_monochromator          ?
_diffrn_measurement_device               ?
_diffrn_measurement_device_type          ?
_diffrn_detector                         ?
_diffrn_detector_type                    ?

_pd_meas_scan_method                     ?
_pd_meas_special_details
; ?
;
_pd_meas_number_of_points                3358
_pd_meas_2theta_range_min                0.006
_pd_meas_2theta_range_max                42.190
_pd_meas_2theta_range_inc                0.013

_diffrn_radiation_probe                  X-ray

#=======================================================================

# 8. REFINEMENT DATA

_pd_proc_ls_special_details
; ?
;
_pd_proc_ls_profile_function             'Pseudo-Voigt'
_pd_proc_ls_background_function          '20 Legendre polynoms'
_pd_proc_ls_pref_orient_corr             none
_pd_proc_ls_prof_R_factor                0.0150
_pd_proc_ls_prof_wR_factor               0.0250
_pd_proc_ls_prof_wR_expected             0.0009

_refine_special_details
; The phase was refined with 72(3)% in the sample with a contribution of 28(3)% of the second phase described here in "data_II"
;

_refine_ls_R_factor_gt                   0.0835
_refine_ls_wR_factor_gt                  0.0999
_refine_ls_R_factor_all                  0.1270
_refine_ls_wR_factor_all                 0.1085
_refine_ls_goodness_of_fit_all           26.61
_refine_ls_restrained_S_gt               ?
_refine_ls_restrained_S_all              ?
_refine_ls_number_parameters             43
_refine_ls_number_restraints             0
_refine_ls_number_constraints            0
_refine_ls_weighting_scheme              sigma
_refine_ls_weighting_details             ?
_refine_ls_shift/su_max                  0.0457
_refine_ls_shift/su_mean                 0.0093
_refine_diff_density_max                 2.62
_refine_diff_density_min                 -2.25
_refine_ls_extinction_method             ?
_refine_ls_extinction_coef               ?
_refine_ls_extinction_expression         ?

_pd_proc_2theta_range_min                7.006
_pd_proc_2theta_range_max                30.994
_pd_proc_2theta_range_inc                0.013
_pd_proc_wavelength                      ?

_pd_block_diffractogram_id               ?

_pd_proc_info_data_reduction             ?

loop_
 _atom_type_symbol
 _atom_type_scat_dispersion_real
 _atom_type_scat_dispersion_imag
 _atom_type_scat_source
 Nb  -3.0303  3.5595
 'International Tables Vol C tables 4.2.6.8 and 6.1.1.1'
 Se   0.1159  1.8802
 'International Tables Vol C tables 4.2.6.8 and 6.1.1.1'

#=======================================================================

# 9. ATOMIC COORDINATES AND DISPLACEMENT PARAMETERS

loop_
 _atom_site_label
 _atom_site_type_symbol
 _atom_site_fract_x
 _atom_site_fract_y
 _atom_site_fract_z
 _atom_site_adp_type
 _atom_site_U_iso_or_equiv
 _atom_site_site_symmetry_multiplicity
 _atom_site_occupancy
 _atom_site_calc_flag
 _atom_site_refinement_flags
 _atom_site_disorder_assembly
 _atom_site_disorder_group
  Nb1 Nb 0 0 0 Uiso 0.13(5) 1 1 d . . .
  Nb2 Nb 0.666667 0.333333 0.5 Uiso 0.03(5) 1 1 d . . .
  Nb3 Nb 0 0 0.248(3) Uiso 0.05(2) 2 1 d . . .
  Se1 Se 0.666667 0.333333 0.054(4) Uiso 0.08(5) 2 1 d . . .
  Se2 Se 0.333333 0.666667 0.291(6) Uiso 0.16(11) 2 1 d . . .
  Se3 Se 0.333333 0.666667 0.196(7) Uiso 0.11(7) 2 1 d . . .
  Se4 Se 0 0 0.435(4) Uiso 0.11(3) 2 1 d . . .

#=======================================================================

# 10. MOLECULAR GEOMETRY


loop_
 _geom_bond_atom_site_label_1
 _geom_bond_atom_site_label_2
 _geom_bond_site_symmetry_1
 _geom_bond_site_symmetry_2
 _geom_bond_distance
 _geom_bond_publ_flag
  Nb1 Se1 . 1_445 2.41(6) ?
  Nb1 Se1 . 1_455 2.41(6) ?
  Nb1 Se1 . . 2.41(6) ?
  Nb1 Se1 . 4_445 2.41(6) ?
  Nb1 Se1 . 4_455 2.41(6) ?
  Nb1 Se1 . 4_555 2.41(6) ?
  Nb2 Se4 . . 2.56(6) ?
  Nb2 Se4 . 1_655 2.56(6) ?
  Nb2 Se4 . 1_665 2.56(6) ?
  Nb2 Se4 . 4_556 2.56(6) ?
  Nb2 Se4 . 4_656 2.56(6) ?
  Nb2 Se4 . 4_666 2.56(6) ?
  Nb3 Se2 . 1_445 2.26(8) ?
  Nb3 Se2 . 1_545 2.26(8) ?
  Nb3 Se2 . . 2.26(8) ?
  Nb3 Se3 . 1_445 2.37(10) ?
  Nb3 Se3 . 1_545 2.37(10) ?
  Nb3 Se3 . . 2.37(10) ?
  Se1 Se1 . 4_555 2.74(14) ?
  Se2 Se3 . . 2.4(2) ?

loop_
 _geom_angle_atom_site_label_1
 _geom_angle_atom_site_label_2
 _geom_angle_atom_site_label_3
 _geom_angle_site_symmetry_1
 _geom_angle_site_symmetry_2
 _geom_angle_site_symmetry_3
 _geom_angle
 _geom_angle_publ_flag
  Se1 Nb1 Se1 1_445 . 1_455 90.9(19) ?
  Se1 Nb1 Se1 1_445 . . 90.9(19) ?
  Se1 Nb1 Se1 1_445 . 4_445 69(3) ?
  Se1 Nb1 Se1 1_445 . 4_455 131.4(9) ?
  Se1 Nb1 Se1 1_445 . 4_555 131.4(9) ?
  Se1 Nb1 Se1 1_455 . . 90.9(19) ?
  Se1 Nb1 Se1 1_455 . 4_445 131.4(9) ?
  Se1 Nb1 Se1 1_455 . 4_455 69(3) ?
  Se1 Nb1 Se1 1_455 . 4_555 131.4(9) ?
  Se1 Nb1 Se1 . . 4_445 131.4(9) ?
  Se1 Nb1 Se1 . . 4_455 131.4(9) ?
  Se1 Nb1 Se1 . . 4_555 69(3) ?
  Se1 Nb1 Se1 4_445 . 4_455 90.9(19) ?
  Se1 Nb1 Se1 4_445 . 4_555 90.9(19) ?
  Se1 Nb1 Se1 4_455 . 4_555 90.9(19) ?
  Se4 Nb2 Se4 . . 1_655 84.2(17) ?
  Se4 Nb2 Se4 . . 1_665 84.2(17) ?
  Se4 Nb2 Se4 . . 4_556 79(2) ?
  Se4 Nb2 Se4 . . 4_656 134.5(8) ?
  Se4 Nb2 Se4 . . 4_666 134.5(8) ?
  Se4 Nb2 Se4 1_655 . 1_665 84.2(17) ?
  Se4 Nb2 Se4 1_655 . 4_556 134.5(8) ?
  Se4 Nb2 Se4 1_655 . 4_656 79(2) ?
  Se4 Nb2 Se4 1_655 . 4_666 134.5(8) ?
  Se4 Nb2 Se4 1_665 . 4_556 134.5(8) ?
  Se4 Nb2 Se4 1_665 . 4_656 134.5(8) ?
  Se4 Nb2 Se4 1_665 . 4_666 79(2) ?
  Se4 Nb2 Se4 4_556 . 4_656 84.2(17) ?
  Se4 Nb2 Se4 4_556 . 4_666 84.2(17) ?
  Se4 Nb2 Se4 4_656 . 4_666 84.2(17) ?
  Se2 Nb3 Se2 1_445 . 1_545 99(4) ?
  Se2 Nb3 Se2 1_445 . . 99(4) ?
  Se2 Nb3 Se3 1_445 . 1_445 62(5) ?
  Se2 Nb3 Se3 1_445 . 1_545 129.1(15) ?
  Se2 Nb3 Se3 1_445 . . 129.1(15) ?
  Se2 Nb3 Se2 1_545 . . 99(4) ?
  Se2 Nb3 Se3 1_545 . 1_445 129.1(15) ?
  Se2 Nb3 Se3 1_545 . 1_545 62(5) ?
  Se2 Nb3 Se3 1_545 . . 129.1(15) ?
  Se2 Nb3 Se3 . . 1_445 129.1(15) ?
  Se2 Nb3 Se3 . . 1_545 129.1(15) ?
  Se2 Nb3 Se3 . . . 62(5) ?
  Se3 Nb3 Se3 1_445 . 1_545 93(4) ?
  Se3 Nb3 Se3 1_445 . . 93(4) ?
  Se3 Nb3 Se3 1_545 . . 93(4) ?
  Nb1 Se1 Nb1 . . 1_655 91(3) ?
  Nb1 Se1 Nb1 . . 1_665 91(3) ?
  Nb1 Se1 Se1 . . 4_555 55(2) ?
  Nb1 Se1 Nb1 1_655 . 1_665 91(3) ?
  Nb1 Se1 Se1 1_655 . 4_555 55(2) ?
  Nb1 Se1 Se1 1_665 . 4_555 55(2) ?
  Nb3 Se2 Nb3 . . 1_565 99(5) ?
  Nb3 Se2 Nb3 . . 1_665 99(5) ?
  Nb3 Se2 Se3 . . . 61(4) ?
  Nb3 Se2 Nb3 1_565 . 1_665 99(5) ?
  Nb3 Se2 Se3 1_565 . . 61(4) ?
  Nb3 Se2 Se3 1_665 . . 61(4) ?
  Nb3 Se3 Nb3 . . 1_565 93(5) ?
  Nb3 Se3 Nb3 . . 1_665 93(5) ?
  Nb3 Se3 Se2 . . . 57(4) ?
  Nb3 Se3 Nb3 1_565 . 1_665 93(5) ?
  Nb3 Se3 Se2 1_565 . . 57(4) ?
  Nb3 Se3 Se2 1_665 . . 57(4) ?
  Nb2 Se4 Nb2 1_445 . 1_455 84(2) ?
  Nb2 Se4 Nb2 1_445 . . 84(2) ?
  Nb2 Se4 Nb2 1_455 . . 84(2) ?

# 12. STRUCTURE-FACTOR LIST

loop_
 _refln_index_h
 _refln_index_k
 _refln_index_l
 _refln_F_squared_calc
 _refln_F_squared_meas
 _refln_F_squared_sigma
 _refln_observed_status
 _refln_d_spacing
   0   0   5      553.03      392.00      100.96 o  5.030993
   0   0   6     2117.40     1121.74      377.27 <  4.192493
   0   0   7       78.10     1069.66      275.24 o  3.593566
   0   0   8     1018.20      648.66      311.80 <  3.144370
   1   0   0     2470.33     2037.62      703.88 <  2.976802
   1  -1   0     2470.33     2037.62      651.94 <  2.976802
   1  -1   1      602.19      885.41      107.15 o  2.956175
   1   0   1      602.19      885.41      110.74 o  2.956175
   1  -1   2    13578.52    13958.80      533.49 o  2.896775
   1   0   2    13578.52    13958.81      555.06 o  2.896775
   1  -1   3      251.77      202.67       37.06 o  2.805264
   1   0   3      251.78      202.67       28.47 o  2.805264
   0   0   9      964.38      754.11      134.77 o  2.794996
   1   0   4     2262.20     2341.57      130.73 o  2.690592
   1  -1   4     2262.19     2341.57      127.20 o  2.690592
   1   0   5     4560.33     4449.64      212.08 o  2.561928
   1  -1   5     4560.33     4449.64      211.96 o  2.561928
   0   0  10       15.93        2.73        1.80 <  2.515496
   1   0   6     5532.53     5194.28      366.50 o  2.427198
   1  -1   6     5532.52     5194.28      381.53 o  2.427198
   1   0   7     8055.33     7534.82      430.58 o  2.292429
   1  -1   7     8055.33     7534.82      432.23 o  2.292429
   0   0  11      121.95      110.83        4.98 o  2.286815
   1   0   8     4575.05     4152.81      206.82 o  2.161730
   1  -1   8     4575.05     4152.80      208.14 o  2.161730
   0   0  12     1049.00      768.60      120.32 o  2.096247
   1  -1   9     8751.40     7908.56      599.13 o  2.037603
   1   0   9     8751.40     7908.57      595.43 o  2.037603
   0   0  13     2149.67     1083.79      158.00 o  1.934997
   1   0  10     6281.46     4422.01      944.83 o  1.921357
   1  -1  10     6281.46     4422.01     1000.80 o  1.921357
   1   0  11     4065.60     2495.86      382.95 o  1.813477
   1  -1  11     4065.60     2495.86      377.21 o  1.813477
   0   0  14      940.09      900.47      159.09 o  1.796783
   2  -1   0    26735.25    27937.83      738.66 o  1.718657
   2  -1   1        0.09        0.09        0.01 o  1.714660
   1   0  12     5455.11     5653.82      325.42 o  1.713928
   1  -1  12     5455.12     5653.84      325.36 o  1.713928
   2  -1   2        2.90        1.09        0.11 o  1.702833
   2  -1   3      171.80      189.28       37.46 o  1.683654
   0   0  15      317.70      488.14       29.13 o  1.676997
   2  -1   4     7670.84     8368.50     2078.93 o  1.657861
   2  -1   5       21.62        9.26        6.31 <  1.626376
   1   0  13      894.38      383.64      194.30 <  1.622367
   1  -1  13      894.38      383.64      202.22 <  1.622367
   2  -1   6      606.97        0.00        0.00 <  1.590226
   0   0  16    11302.71    15214.07     4334.59 <  1.572185
   2  -1   7      225.32      190.79       12.79 o  1.550460
   1   0  14      838.68      720.06       57.43 o  1.538283
   1  -1  14      838.68      720.06       58.56 o  1.538283
   2  -1   8       18.71       46.18        7.73 o  1.508086
   2   0   0      779.36      511.92      141.04 <  1.488401
   2  -2   0      779.36      511.92      141.60 <  1.488401
   2   0   1       74.27       54.56       18.16 <  1.485802
   2  -2   1       74.27       54.56       21.37 <  1.485802
   0   0  17       22.14       18.05        1.01 o  1.479704
   2   0   2     2919.85     2388.99      113.90 o  1.478087
   2  -2   2     2919.85     2388.99      121.58 o  1.478087
   2   0   3       69.19       45.49        6.35 o  1.465492
   2  -2   3       69.19       45.49        4.50 o  1.465492
   2  -1   9      385.59      314.72       28.92 o  1.464022
   1   0  15      422.16      275.11       33.46 o  1.461096
   1  -1  15      422.16      275.11       29.86 o  1.461096
   2   0   4      771.50      525.99       69.61 o  1.448387
   2  -2   4      771.50      525.99       69.61 o  1.448387
   2   0   5     1086.26     1030.98      108.38 o  1.427251
   2  -2   5     1086.26     1030.98      109.44 o  1.427251
   2  -1  10      174.51      166.68       19.49 o  1.419070
   2   0   6     1828.31     1691.61      178.81 o  1.402632
   2  -2   6     1828.31     1691.61      170.41 o  1.402632
   0   0  18       44.76       63.96        7.23 o  1.397498
   1   0  16     1611.02     1562.62      192.64 o  1.390205
   1  -1  16     1611.02     1562.62      195.26 o  1.390205
   2   0   7     1703.85     1655.37      176.02 o  1.375117
   2  -2   7     1703.85     1655.37      173.47 o  1.375117
   2  -1  11      289.01      279.76       29.48 o  1.373903
   2   0   8     1128.98      809.89       74.49 o  1.345296
   2  -2   8     1128.98      809.89       75.33 o  1.345296
   2  -1  12      830.48     1087.21      106.55 o  1.329065
   1   0  17        9.11       11.78        0.42 o  1.325032
   1  -1  17        9.11       11.78        1.10 o  1.325032
   0   0  19      123.87       61.98       25.69 <  1.323945
   2   0   9     2055.42     2153.99      297.26 o  1.313736
   2  -2   9     2055.42     2153.99      295.40 o  1.313736
   2  -1  13      622.08      796.28      237.00 <  1.284982
   2   0  10     1528.04     1967.25      545.94 <  1.280964
   2  -2  10     1528.04     1967.25      499.44 <  1.280964
   1  -1  18     1922.91     1127.82      635.97 <  1.265030
   1   0  18     1922.92     1127.82      671.61 <  1.265030
   0   0  20     4603.48     1434.10      412.22 <  1.257748
   2   0  11     1056.46      519.00      344.24 <  1.247449
   2  -2  11     1056.46      519.00      347.93 <  1.247449
   2  -1  14       47.59       59.32       14.62 o  1.241975
   2   0  12     1247.08      746.19      257.63 <  1.213599
   2  -2  12     1247.07      746.19      260.61 <  1.213599
   1   0  19       18.53       11.04        5.58 <  1.209697
   1  -1  19       18.53       11.04        6.05 <  1.209697
   2  -1  15      156.32       88.58       23.88 <  1.200274


#=======================================================================
data_II
#=======================================================================
# 5. CHEMICAL DATA

_chemical_name_systematic
; ?
;
_chemical_name_common                    ?
_chemical_formula_moiety                 ?
_chemical_formula_structural             ?
_chemical_formula_analytical             ?
_chemical_formula_iupac                  ?
_chemical_formula_sum                    'Nb1 Se2'
_chemical_formula_weight                 250.8
_chemical_melting_point                  ?
_chemical_compound_source                ?
_chemical_absolute_configuration         ?

#=======================================================================

# 6. POWDER SPECIMEN AND CRYSTAL DATA

_symmetry_cell_setting                   hexagonal
_symmetry_space_group_name_H-M           'P -6 2 c'
_symmetry_space_group_name_Hall          'P -6c;-2c'
_symmetry_Int_Tables_number              190

loop_
 _space_group_symop_id
 _space_group_symop_operation_xyz
 1   x,y,z
 2   -y,x-y,z
 3   -x+y,-x,z
 4   x,y,-z+1/2
 5   -y,x-y,-z+1/2
 6   -x+y,-x,-z+1/2
 7   y,x,-z
 8   x-y,-y,-z
 9   -x,-x+y,-z
 10  y,x,z+1/2
 11  x-y,-y,z+1/2
 12  -x,-x+y,z+1/2

_cell_length_a                           3.4379(6)
_cell_length_b                           3.4379(6)
_cell_length_c                           25.154(6)
_cell_angle_alpha                        90
_cell_angle_beta                         90
_cell_angle_gamma                        120
_cell_volume                             257.46(9)


_cell_formula_units_Z                    4
_cell_measurement_temperature            100
_cell_special_details
; ?
;

_exptl_crystal_density_diffrn            6.471
_exptl_crystal_density_meas              ?
_exptl_crystal_density_method            ?
_exptl_crystal_F_000                     436

_pd_spec_size_axial                      ?
_pd_spec_size_equat                      ?
_pd_spec_size_thick                      ?
_pd_spec_mounting                        ?
_pd_spec_mount_mode                      ?
_pd_spec_shape                           ?
_pd_char_particle_morphology             ?
_pd_char_colour                          ?
_pd_prep_cool_rate                       ?
_pd_prep_pressure                        ?
_pd_prep_temperature                     ?

_exptl_absorpt_coefficient_mu            42.147
_exptl_absorpt_correction_type           ?
_exptl_absorpt_process_details           ?
_exptl_absorpt_correction_T_min          ?
_exptl_absorpt_correction_T_max          ?

#=======================================================================

# 7. EXPERIMENTAL DATA

_exptl_special_details                  
_pd_instr_location
; ?
;
_pd_calibration_special_details
; ?
;

_diffrn_ambient_temperature              100
_diffrn_source                           ?
_diffrn_source_target                    ?
_diffrn_source_type                      ?
_diffrn_radiation_type                   ?
_diffrn_radiation_wavelength             0.64109
_diffrn_radiation_monochromator          ?
_diffrn_measurement_device               ?
_diffrn_measurement_device_type          ?
_diffrn_detector                         ?
_diffrn_detector_type                    ?

_pd_meas_scan_method                     ?
_pd_meas_special_details
; ?
;
_pd_meas_number_of_points                3358
_pd_meas_2theta_range_min                0.006
_pd_meas_2theta_range_max                42.190
_pd_meas_2theta_range_inc                0.013

_diffrn_radiation_probe                  X-ray

#=======================================================================

# 8. REFINEMENT DATA

_pd_proc_ls_special_details
; ?
;
_pd_proc_ls_profile_function             'Pseudo-Voigt'
_pd_proc_ls_background_function          '20 Legendre polynoms'
_pd_proc_ls_pref_orient_corr             none
_pd_proc_ls_prof_R_factor                0.0150
_pd_proc_ls_prof_wR_factor               0.0250
_pd_proc_ls_prof_wR_expected             0.0009

_refine_special_details
; The phase was refined with 28(3)% in the sample with a contribution of 72(3)% of the second phase described here in "data_I"
;

_refine_ls_R_factor_gt                   0.0835
_refine_ls_wR_factor_gt                  0.0999
_refine_ls_R_factor_all                  0.1270
_refine_ls_wR_factor_all                 0.1085
_refine_ls_goodness_of_fit_all           26.61
_refine_ls_restrained_S_gt               ?
_refine_ls_restrained_S_all              ?
_refine_ls_number_parameters             43
_refine_ls_number_restraints             0
_refine_ls_number_constraints            0
_refine_ls_weighting_scheme              sigma
_refine_ls_weighting_details             ?
_refine_ls_hydrogen_treatment            ?
_refine_ls_shift/su_max                  0.0457
_refine_ls_shift/su_mean                 0.0093
_refine_diff_density_max                 3.42
_refine_diff_density_min                 -3.80
_refine_ls_extinction_method             ?
_refine_ls_extinction_coef               ?
_refine_ls_extinction_expression         ?

_pd_proc_2theta_range_min                7.006
_pd_proc_2theta_range_max                30.994
_pd_proc_2theta_range_inc                0.013
_pd_proc_wavelength                      ?

_pd_block_diffractogram_id               ?
_pd_proc_info_data_reduction             ?

loop_
 _atom_type_symbol
 _atom_type_scat_dispersion_real
 _atom_type_scat_dispersion_imag
 _atom_type_scat_source
 Nb  -3.0303  3.5595
 'International Tables Vol C tables 4.2.6.8 and 6.1.1.1'
 Se   0.1159  1.8802
 'International Tables Vol C tables 4.2.6.8 and 6.1.1.1'

_computing_data_collection               ?
_computing_cell_refinement               ?
_computing_data_reduction                ?
_computing_structure_solution            ?
_computing_structure_refinement          ?
_computing_molecular_graphics            ?
_computing_publication_material          ?

#=======================================================================

# 9. ATOMIC COORDINATES AND DISPLACEMENT PARAMETERS

loop_
 _atom_site_label
 _atom_site_type_symbol
 _atom_site_fract_x
 _atom_site_fract_y
 _atom_site_fract_z
 _atom_site_adp_type
 _atom_site_U_iso_or_equiv
 _atom_site_site_symmetry_multiplicity
 _atom_site_occupancy
 _atom_site_calc_flag
 _atom_site_refinement_flags
 _atom_site_disorder_assembly
 _atom_site_disorder_group
  Nb1-2_1 Nb 0.333333 0.666667 0.75 Uiso 0.0006(1) 2 1 d . . .
  Nb2-2_1 Nb 0.333333 0.666667 0.502(2) Uiso 0.0005(1) 4 0.5 d . . .
  Se1-2_1 Se 0 0 0.5703(14) Uiso 0.0006(1) 4 1 d . . .
  Se2-2_1 Se 0.666667 0.333333 0.6806(13) Uiso 0.0006(1) 4 1 d . . .


#=======================================================================

# 10. MOLECULAR GEOMETRY

loop_
 _geom_bond_atom_site_label_1
 _geom_bond_atom_site_label_2
 _geom_bond_site_symmetry_1
 _geom_bond_site_symmetry_2
 _geom_bond_distance
 _geom_bond_publ_flag
  Nb1-2_1 Se2-2_1 . 1_455 2.64(2) ?
  Nb1-2_1 Se2-2_1 . . 2.64(2) ?
  Nb1-2_1 Se2-2_1 . 1_565 2.64(2) ?
  Nb1-2_1 Se2-2_1 . 4_456 2.64(2) ?
  Nb1-2_1 Se2-2_1 . 4_556 2.64(2) ?
  Nb1-2_1 Se2-2_1 . 4_566 2.64(2) ?
  Nb2-2_1 Nb2-2_1 . 7_456 1.987(4) ?
  Nb2-2_1 Nb2-2_1 . 7_556 1.987(3) ?
  Nb2-2_1 Nb2-2_1 . 7_566 1.987(4) ?
  Nb2-2_1 Se1-2_1 . . 2.63(4) ?
  Nb2-2_1 Se1-2_1 . 1_565 2.63(4) ?
  Nb2-2_1 Se1-2_1 . 1_665 2.63(4) ?
  Nb2-2_1 Se1-2_1 . 7_556 2.69(4) ?
  Nb2-2_1 Se1-2_1 . 7_566 2.69(4) ?
  Nb2-2_1 Se1-2_1 . 7_666 2.69(4) ?

loop_
 _geom_angle_atom_site_label_1
 _geom_angle_atom_site_label_2
 _geom_angle_atom_site_label_3
 _geom_angle_site_symmetry_1
 _geom_angle_site_symmetry_2
 _geom_angle_site_symmetry_3
 _geom_angle
 _geom_angle_publ_flag
  Se2-2_1 Nb1-2_1 Se2-2_1 1_455 . . 81.1(6) ?
  Se2-2_1 Nb1-2_1 Se2-2_1 1_455 . 1_565 81.1(6) ?
  Se2-2_1 Nb1-2_1 Se2-2_1 1_455 . 4_456 82.7(8) ?
  Se2-2_1 Nb1-2_1 Se2-2_1 1_455 . 4_556 135.9(3) ?
  Se2-2_1 Nb1-2_1 Se2-2_1 1_455 . 4_566 135.9(3) ?
  Se2-2_1 Nb1-2_1 Se2-2_1 . . 1_565 81.1(6) ?
  Se2-2_1 Nb1-2_1 Se2-2_1 . . 4_456 135.9(3) ?
  Se2-2_1 Nb1-2_1 Se2-2_1 . . 4_556 82.7(8) ?
  Se2-2_1 Nb1-2_1 Se2-2_1 . . 4_566 135.9(3) ?
  Se2-2_1 Nb1-2_1 Se2-2_1 1_565 . 4_456 135.9(3) ?
  Se2-2_1 Nb1-2_1 Se2-2_1 1_565 . 4_556 135.9(3) ?
  Se2-2_1 Nb1-2_1 Se2-2_1 1_565 . 4_566 82.7(8) ?
  Se2-2_1 Nb1-2_1 Se2-2_1 4_456 . 4_556 81.1(6) ?
  Se2-2_1 Nb1-2_1 Se2-2_1 4_456 . 4_566 81.1(6) ?
  Se2-2_1 Nb1-2_1 Se2-2_1 4_556 . 4_566 81.1(6) ?
  Nb2-2_1 Nb2-2_1 Nb2-2_1 7_456 . 7_556 119.8(3) ?
  Nb2-2_1 Nb2-2_1 Nb2-2_1 7_456 . 7_566 119.8(3) ?
  Nb2-2_1 Nb2-2_1 Se1-2_1 7_456 . . 69.7(13) ?
  Nb2-2_1 Nb2-2_1 Se1-2_1 7_456 . 1_565 69.7(13) ?
  Nb2-2_1 Nb2-2_1 Se1-2_1 7_456 . 1_665 142(3) ?
  Nb2-2_1 Nb2-2_1 Se1-2_1 7_456 . 7_556 66.4(13) ?
  Nb2-2_1 Nb2-2_1 Se1-2_1 7_456 . 7_566 66.4(13) ?
  Nb2-2_1 Nb2-2_1 Se1-2_1 7_456 . 7_666 135(3) ?
  Nb2-2_1 Nb2-2_1 Nb2-2_1 7_556 . 7_566 119.8(3) ?
  Nb2-2_1 Nb2-2_1 Se1-2_1 7_556 . . 69.7(13) ?
  Nb2-2_1 Nb2-2_1 Se1-2_1 7_556 . 1_565 142(3) ?
  Nb2-2_1 Nb2-2_1 Se1-2_1 7_556 . 1_665 69.7(13) ?
  Nb2-2_1 Nb2-2_1 Se1-2_1 7_556 . 7_556 66.4(13) ?
  Nb2-2_1 Nb2-2_1 Se1-2_1 7_556 . 7_566 135(3) ?
  Nb2-2_1 Nb2-2_1 Se1-2_1 7_556 . 7_666 66.4(13) ?
  Nb2-2_1 Nb2-2_1 Se1-2_1 7_566 . . 142(3) ?
  Nb2-2_1 Nb2-2_1 Se1-2_1 7_566 . 1_565 69.7(13) ?
  Nb2-2_1 Nb2-2_1 Se1-2_1 7_566 . 1_665 69.7(13) ?
  Nb2-2_1 Nb2-2_1 Se1-2_1 7_566 . 7_556 135(3) ?
  Nb2-2_1 Nb2-2_1 Se1-2_1 7_566 . 7_566 66.4(13) ?
  Nb2-2_1 Nb2-2_1 Se1-2_1 7_566 . 7_666 66.4(13) ?
  Se1-2_1 Nb2-2_1 Se1-2_1 . . 1_565 81.7(14) ?
  Se1-2_1 Nb2-2_1 Se1-2_1 . . 1_665 81.7(14) ?
  Se1-2_1 Nb2-2_1 Se1-2_1 . . 7_556 83.4(8) ?
  Se1-2_1 Nb2-2_1 Se1-2_1 . . 7_566 136.1(3) ?
  Se1-2_1 Nb2-2_1 Se1-2_1 . . 7_666 136.1(3) ?
  Se1-2_1 Nb2-2_1 Se1-2_1 1_565 . 1_665 81.7(14) ?
  Se1-2_1 Nb2-2_1 Se1-2_1 1_565 . 7_556 136.1(3) ?
  Se1-2_1 Nb2-2_1 Se1-2_1 1_565 . 7_566 83.4(8) ?
  Se1-2_1 Nb2-2_1 Se1-2_1 1_565 . 7_666 136.1(3) ?
  Se1-2_1 Nb2-2_1 Se1-2_1 1_665 . 7_556 136.1(3) ?
  Se1-2_1 Nb2-2_1 Se1-2_1 1_665 . 7_566 136.1(3) ?
  Se1-2_1 Nb2-2_1 Se1-2_1 1_665 . 7_666 83.4(8) ?
  Se1-2_1 Nb2-2_1 Se1-2_1 7_556 . 7_566 79.4(14) ?
  Se1-2_1 Nb2-2_1 Se1-2_1 7_556 . 7_666 79.4(14) ?
  Se1-2_1 Nb2-2_1 Se1-2_1 7_566 . 7_666 79.4(14) ?
  Nb2-2_1 Se1-2_1 Nb2-2_1 1_445 . 1_545 81.7(13) ?
  Nb2-2_1 Se1-2_1 Nb2-2_1 1_445 . . 81.7(13) ?
  Nb2-2_1 Se1-2_1 Nb2-2_1 1_445 . 7_446 43.9(6) ?
  Nb2-2_1 Se1-2_1 Nb2-2_1 1_445 . 7_456 43.9(6) ?
  Nb2-2_1 Se1-2_1 Nb2-2_1 1_445 . 7_556 96.6(16) ?
  Nb2-2_1 Se1-2_1 Nb2-2_1 1_545 . . 81.7(13) ?
  Nb2-2_1 Se1-2_1 Nb2-2_1 1_545 . 7_446 43.9(6) ?
  Nb2-2_1 Se1-2_1 Nb2-2_1 1_545 . 7_456 96.6(16) ?
  Nb2-2_1 Se1-2_1 Nb2-2_1 1_545 . 7_556 43.9(6) ?
  Nb2-2_1 Se1-2_1 Nb2-2_1 . . 7_446 96.6(16) ?
  Nb2-2_1 Se1-2_1 Nb2-2_1 . . 7_456 43.9(6) ?
  Nb2-2_1 Se1-2_1 Nb2-2_1 . . 7_556 43.9(6) ?
  Nb2-2_1 Se1-2_1 Nb2-2_1 7_446 . 7_456 79.4(12) ?
  Nb2-2_1 Se1-2_1 Nb2-2_1 7_446 . 7_556 79.4(12) ?
  Nb2-2_1 Se1-2_1 Nb2-2_1 7_456 . 7_556 79.4(12) ?
  Nb1-2_1 Se2-2_1 Nb1-2_1 1_545 . . 81.1(8) ?
  Nb1-2_1 Se2-2_1 Nb1-2_1 1_545 . 1_655 81.1(8) ?
  Nb1-2_1 Se2-2_1 Nb1-2_1 . . 1_655 81.1(8) ?

# 12. STRUCTURE-FACTOR LIST

loop_
 _refln_index_h
 _refln_index_k
 _refln_index_l
 _refln_F_squared_calc
 _refln_F_squared_meas
 _refln_F_squared_sigma
 _refln_observed_status
 _refln_d_spacing
   0   0   6        4.81        2.55        0.54 <  4.192323
   0   0   8     5899.84     3743.25      989.50 <  3.144243
   1   0   0      125.35      103.40       12.98 <  2.977273
   1   0   1      865.67     1286.48       93.60 o  2.956635
   1   0   2    11546.54    11848.37      287.08 o  2.897202
   1   0   3      948.52      803.84       57.79 o  2.805646
   1   0   4     6073.38     6262.76      212.96 o  2.690920
   1   0   5    12875.26    12501.67      340.97 o  2.562201
   0   0  10       28.62        6.52        2.96 <  2.515394
   1   0   6    19661.46    18235.27      576.06 o  2.427420
   1   0   7    19634.61    18359.80      672.54 o  2.292606
   1   0   8    11611.57    10469.41      264.95 o  2.161869
   0   0  12    52010.22    38043.79     4849.70 o  2.096162
   1   0   9    14151.16    12884.36      547.00 o  2.037710
   1   0  10     2018.86     1593.11      167.33 o  1.921438
   1   0  11     1293.46      783.85       48.41 o  1.813537
   0   0  14        0.07        0.06        0.01 o  1.796710
   2  -1   0    89909.94    93954.18     1577.85 o  1.718930
   1   1   0    89909.94    93954.18     1577.85 o  1.718930
   1   0  12      713.92      729.57       21.82 o  1.713972
   2  -1   2        0.68        0.26        0.03 o  1.703097
   1   1   2        0.68        0.26        0.03 o  1.703097
   2  -1   4     5747.43     6717.62      789.86 o  1.658100
   1   1   4     5747.44     6717.63      789.86 o  1.658100
   1   0  13      114.65       37.19        5.73 o  1.622397
   2  -1   6        2.64        0.00        0.00 <  1.590433
   1   1   6        2.64        0.00        0.00 <  1.590433
   0   0  16    57362.71    76356.28    14449.78 <  1.572121
   1   0  14    17859.25    15298.21      720.84 o  1.538303
   2  -1   8     3641.82     9133.32      784.64 o  1.508256
   1   1   8     3641.82     9133.32      784.64 o  1.508256
   2   0   0       66.94       43.96        4.20 <  1.488637
   2   0   1      548.40      408.24       81.68 o  1.486037
   2   0   2     7063.23     5781.69      183.92 o  1.478317
   2   0   3      563.22      331.43       29.28 o  1.465715
   1   0  15     1306.38      924.06       23.64 o  1.461106
   2   0   4     3730.43     2507.05      169.19 o  1.448601
   2   0   5     8086.37     7608.27      412.30 o  1.427454
   2  -1  10       18.38       34.86        1.04 o  1.419205
   1   1  10       18.38       34.87        1.04 o  1.419205
   2   0   6    12715.64    11686.05      720.49 o  1.402823
   0   0  18       96.38      137.73        8.67 o  1.397441
   1   0  16      512.02      267.26       13.74 o  1.390209
   2   0   7    12820.40    12417.61      760.43 o  1.375295
   2   0   8     7687.30     5564.56      171.51 o  1.345460
   2  -1  12    34801.71    46357.90     2421.83 o  1.329169
   1   1  12    34801.69    46357.88     2421.85 o  1.329169
   1   0  17      426.86      552.03       42.03 o  1.325030
   2   0   9     9562.91    10425.31      125.92 o  1.313887
   2   0  10     1401.32     2198.38      134.51 o  1.281101
   1   0  18       59.65       73.60        6.78 o  1.265024
   0   0  20     1221.05      397.73      131.90 <  1.257697
   2   0  11      897.78     1270.15       46.13 o  1.247572
   2  -1  14        0.05        0.04        0.01 o  1.242054
   1   1  14        0.05        0.04        0.01 o  1.242054
   2   0  12      502.57      722.12       52.27 o  1.213710
   1   0  19     3683.66     2011.26      251.63 o  1.209688

# 11. POWDER PROFILE

loop_
 _pd_proc_point_id
 _pd_proc_2theta_corrected
 _pd_proc_d_spacing
 _pd_proc_intensity_net
 _pd_calc_intensity_net
 _pd_proc_ls_weight
         1    7.0058  5.246326     3190.71     3287.86        3.11
         2    7.0184  5.236944     3194.28     3270.65        3.12
         3    7.0309  5.227596     3195.90     3254.58        3.14
         4    7.0435  5.218282     3195.52     3239.60        3.16
         5    7.0560  5.209001     3194.14     3225.63        3.17
         6    7.0686  5.199753     3193.59     3212.61        3.18
         7    7.0812  5.190537     3192.94     3200.49        3.19
         8    7.0937  5.181354     3197.93     3189.21        3.19
         9    7.1063  5.172204     3201.53     3178.71        3.20
        10    7.1189  5.163086     3208.94     3168.96        3.24
        11    7.1314  5.154000     3209.21     3159.89        3.29
        12    7.1440  5.144946     3206.22     3151.46        3.31
        13    7.1566  5.135923     3200.13     3143.63        3.33
        14    7.1691  5.126933     3194.88     3136.35        3.35
        15    7.1817  5.117975     3188.20     3129.59        3.36
        16    7.1943  5.109047     3183.61     3123.33        3.37
        17    7.2068  5.100150     3177.02     3117.57        3.37
        18    7.2194  5.091284     3169.18     3112.56        3.36
        19    7.2320  5.082450     3163.39     3109.15        3.34
        20    7.2445  5.073647     3158.83     3109.42        3.32
        21    7.2571  5.064873     3155.30     3116.64        3.31
        22    7.2697  5.056129     3149.33     3132.63        3.29
        23    7.2822  5.047416     3142.75     3153.23        3.29
        24    7.2948  5.038734     3136.64     3167.17        3.28
        25    7.3074  5.030081     3130.72     3163.65        3.28
        26    7.3199  5.021458     3121.19     3142.58        3.22
        27    7.3325  5.012864     3116.26     3114.81        3.19
        28    7.3451  5.004299     3110.45     3091.83        3.15
        29    7.3576  4.995763     3101.34     3077.76        3.13
        30    7.3702  4.987258     3097.00     3070.50        3.11
        31    7.3828  4.978781     3090.65     3066.57        3.10
        32    7.3953  4.970334     3084.57     3063.84        3.09
        33    7.4079  4.961914     3078.63     3061.47        3.08
        34    7.4205  4.953522     3072.14     3059.21        3.07
        35    7.4330  4.945160     3066.54     3057.02        3.06
        36    7.4456  4.936827     3061.90     3054.86        3.05
        37    7.4582  4.928520     3056.74     3052.75        3.04
        38    7.4707  4.920242     3051.82     3050.65        3.04
        39    7.4833  4.911991     3047.52     3048.57        3.03
        40    7.4959  4.903769     3043.44     3046.49        3.02
        41    7.5084  4.895574     3040.32     3044.42        3.02
        42    7.5210  4.887407     3037.31     3042.33        3.01
        43    7.5336  4.879266     3035.75     3040.23        3.01
        44    7.5461  4.871151     3033.75     3038.12        3.00
        45    7.5587  4.863066     3031.05     3035.97        2.99
        46    7.5713  4.855007     3027.73     3033.81        2.99
        47    7.5838  4.846974     3024.42     3031.60        2.98
        48    7.5964  4.838967     3019.68     3029.36        2.98
        49    7.6090  4.830987     3017.12     3027.09        2.97
        50    7.6215  4.823035     3014.57     3024.77        2.97
        51    7.6341  4.815107     3011.33     3022.40        2.96
        52    7.6466  4.807207     3006.53     3019.99        2.95
        53    7.6592  4.799332     3002.24     3017.54        2.95
        54    7.6718  4.791482     2996.91     3015.03        2.94
        55    7.6843  4.783658     2993.00     3012.48        2.93
        56    7.6969  4.775860     2989.85     3009.87        2.93
        57    7.7095  4.768088     2987.87     3007.22        2.93
        58    7.7220  4.760340     2984.88     3004.51        2.92
        59    7.7346  4.752618     2980.88     3001.75        2.92
        60    7.7472  4.744920     2977.04     2998.95        2.91
        61    7.7597  4.737249     2975.26     2996.09        2.91
        62    7.7723  4.729602     2973.23     2993.18        2.90
        63    7.7849  4.721979     2970.64     2990.23        2.90
        64    7.7974  4.714382     2966.81     2987.22        2.89
        65    7.8100  4.706807     2963.85     2984.17        2.89
        66    7.8226  4.699258     2961.49     2981.08        2.88
        67    7.8351  4.691734     2958.88     2977.94        2.88
        68    7.8477  4.684233     2956.25     2974.76        2.88
        69    7.8603  4.676756     2952.88     2971.54        2.87
        70    7.8728  4.669303     2948.30     2968.28        2.87
        71    7.8854  4.661874     2945.54     2964.99        2.86
        72    7.8980  4.654469     2942.24     2961.66        2.86
        73    7.9105  4.647087     2937.53     2958.29        2.85
        74    7.9231  4.639728     2931.00     2954.90        2.84
        75    7.9357  4.632392     2928.07     2951.47        2.84
        76    7.9482  4.625080     2929.33     2948.02        2.84
        77    7.9608  4.617792     2927.55     2944.54        2.83
        78    7.9734  4.610527     2926.01     2941.03        2.83
        79    7.9859  4.603283     2923.60     2937.51        2.83
        80    7.9985  4.596063     2922.69     2933.97        2.82
        81    8.0111  4.588865     2918.99     2930.41        2.82
        82    8.0236  4.581690     2916.97     2926.83        2.81
        83    8.0362  4.574537     2912.13     2923.24        2.81
        84    8.0488  4.567407     2907.82     2919.64        2.80
        85    8.0613  4.560299     2903.94     2916.03        2.80
        86    8.0739  4.553213     2899.05     2912.41        2.79
        87    8.0865  4.546150     2895.39     2908.78        2.79
        88    8.0990  4.539108     2891.11     2905.16        2.79
        89    8.1116  4.532088     2888.61     2901.53        2.78
        90    8.1242  4.525090     2886.94     2897.90        2.78
        91    8.1367  4.518113     2885.50     2894.27        2.77
        92    8.1493  4.511158     2880.47     2890.65        2.77
        93    8.1619  4.504224     2876.24     2887.03        2.76
        94    8.1744  4.497312     2874.83     2883.42        2.76
        95    8.1870  4.490421     2872.85     2879.82        2.76
        96    8.1996  4.483551     2870.37     2876.23        2.75
        97    8.2121  4.476702     2866.48     2872.65        2.75
        98    8.2247  4.469874     2863.72     2869.08        2.74
        99    8.2372  4.463068     2860.94     2865.53        2.74
       100    8.2498  4.456281     2858.58     2862.00        2.74
       101    8.2624  4.449515     2855.66     2858.48        2.73
       102    8.2749  4.442770     2852.85     2854.98        2.73
       103    8.2875  4.436045     2849.05     2851.50        2.73
       104    8.3001  4.429341     2846.68     2848.04        2.72
       105    8.3126  4.422657     2845.18     2844.60        2.72
       106    8.3252  4.415994     2843.49     2841.19        2.71
       107    8.3378  4.409350     2839.97     2837.80        2.71
       108    8.3503  4.402726     2837.23     2834.44        2.71
       109    8.3629  4.396122     2834.73     2831.10        2.70
       110    8.3755  4.389539     2830.99     2827.79        2.70
       111    8.3880  4.382975     2827.58     2824.50        2.70
       112    8.4006  4.376430     2823.90     2821.25        2.69
       113    8.4132  4.369905     2821.43     2818.02        2.69
       114    8.4257  4.363400     2818.35     2814.82        2.68
       115    8.4383  4.356914     2815.34     2811.65        2.68
       116    8.4509  4.350447     2813.89     2808.51        2.67
       117    8.4634  4.343999     2810.21     2805.40        2.67
       118    8.4760  4.337571     2808.05     2802.33        2.66
       119    8.4886  4.331162     2804.04     2799.28        2.65
       120    8.5011  4.324771     2802.65     2796.27        2.65
       121    8.5137  4.318399     2800.85     2793.28        2.64
       122    8.5263  4.312047     2797.95     2790.33        2.64
       123    8.5388  4.305713     2796.50     2787.41        2.63
       124    8.5514  4.299397     2794.23     2784.53        2.63
       125    8.5640  4.293101     2794.39     2781.67        2.62
       126    8.5765  4.286822     2792.11     2778.85        2.62
       127    8.5891  4.280562     2791.37     2776.06        2.61
       128    8.6017  4.274321     2789.77     2773.30        2.61
       129    8.6142  4.268097     2791.21     2770.57        2.60
       130    8.6268  4.261892     2791.82     2767.88        2.60
       131    8.6394  4.255704     2790.90     2765.22        2.60
       132    8.6519  4.249536     2790.47     2762.59        2.59
       133    8.6645  4.243385     2790.04     2760.06        2.59
       134    8.6771  4.237251     2792.19     2757.90        2.59
       135    8.6896  4.231135     2792.86     2757.30        2.59
       136    8.7022  4.225037     2796.58     2761.86        2.59
       137    8.7148  4.218957     2800.44     2779.13        2.59
       138    8.7273  4.212894     2806.30     2818.04        2.59
       139    8.7399  4.206849     2812.87     2878.30        2.60
       140    8.7525  4.200820     2823.81     2938.95        2.60
       141    8.7650  4.194810     2835.59     2965.47        2.61
       142    8.7776  4.188816     2846.74     2938.74        2.61
       143    8.7902  4.182840     2858.31     2874.61        2.62
       144    8.8027  4.176880     2870.03     2807.92        2.62
       145    8.8153  4.170938     2883.19     2762.03        2.63
       146    8.8278  4.165013     2893.69     2738.71        2.63
       147    8.8404  4.159104     2901.36     2728.96        2.64
       148    8.8530  4.153212     2905.31     2724.72        2.64
       149    8.8655  4.147337     2904.97     2722.12        2.64
       150    8.8781  4.141479     2899.30     2719.88        2.63
       151    8.8907  4.135637     2887.08     2717.72        2.63
       152    8.9032  4.129812     2870.63     2715.58        2.62
       153    8.9158  4.124003     2847.41     2713.47        2.61
       154    8.9284  4.118211     2825.53     2711.37        2.60
       155    8.9409  4.112435     2805.00     2709.30        2.59
       156    8.9535  4.106675     2784.58     2707.23        2.58
       157    8.9661  4.100931     2767.49     2705.19        2.56
       158    8.9786  4.095203     2751.02     2703.16        2.56
       159    8.9912  4.089492     2739.30     2701.14        2.55
       160    9.0038  4.083796     2727.55     2699.13        2.54
       161    9.0163  4.078116     2720.01     2697.14        2.53
       162    9.0289  4.072452     2712.41     2695.16        2.53
       163    9.0415  4.066804     2708.54     2693.19        2.53
       164    9.0540  4.061172     2702.36     2691.23        2.52
       165    9.0666  4.055554     2696.24     2689.27        2.52
       166    9.0792  4.049953     2689.86     2687.33        2.51
       167    9.0917  4.044367     2683.26     2685.39        2.51
       168    9.1043  4.038796     2677.40     2683.46        2.50
       169    9.1169  4.033242     2671.89     2681.53        2.50
       170    9.1294  4.027702     2667.98     2679.61        2.49
       171    9.1420  4.022178     2662.67     2677.69        2.49
       172    9.1546  4.016668     2657.87     2675.77        2.48
       173    9.1671  4.011174     2654.17     2673.86        2.48
       174    9.1797  4.005695     2650.83     2671.94        2.48
       175    9.1923  4.000231     2648.31     2670.03        2.47
       176    9.2048  3.994782     2644.47     2668.12        2.47
       177    9.2174  3.989347     2641.86     2666.20        2.47
       178    9.2300  3.983928     2637.23     2664.29        2.46
       179    9.2425  3.978523     2635.18     2662.37        2.46
       180    9.2551  3.973133     2632.02     2660.45        2.46
       181    9.2677  3.967758     2629.30     2658.52        2.45
       182    9.2802  3.962397     2624.90     2656.59        2.45
       183    9.2928  3.957051     2621.63     2654.66        2.45
       184    9.3054  3.951719     2617.74     2652.72        2.44
       185    9.3179  3.946401     2613.06     2650.77        2.44
       186    9.3305  3.941098     2610.81     2648.82        2.44
       187    9.3431  3.935809     2607.10     2646.85        2.43
       188    9.3556  3.930534     2604.44     2644.88        2.43
       189    9.3682  3.925274     2601.48     2642.90        2.43
       190    9.3808  3.920028     2600.06     2640.91        2.42
       191    9.3933  3.914796     2595.34     2638.91        2.42
       192    9.4059  3.909577     2593.19     2636.90        2.42
       193    9.4185  3.904372     2589.64     2634.88        2.41
       194    9.4310  3.899182     2586.90     2632.85        2.41
       195    9.4436  3.894006     2583.12     2630.80        2.41
       196    9.4561  3.888842     2580.83     2628.74        2.40
       197    9.4687  3.883694     2577.42     2626.67        2.40
       198    9.4813  3.878558     2575.96     2624.59        2.40
       199    9.4938  3.873436     2573.20     2622.49        2.39
       200    9.5064  3.868328     2571.24     2620.37        2.39
       201    9.5190  3.863233     2565.92     2618.24        2.39
       202    9.5315  3.858152     2563.36     2616.10        2.38
       203    9.5441  3.853083     2560.06     2613.94        2.38
       204    9.5567  3.848029     2559.39     2611.76        2.38
       205    9.5692  3.842988     2556.01     2609.57        2.38
       206    9.5818  3.837960     2553.10     2607.36        2.37
       207    9.5944  3.832944     2550.32     2605.14        2.37
       208    9.6069  3.827943     2548.00     2602.90        2.37
       209    9.6195  3.822954     2544.60     2600.64        2.36
       210    9.6321  3.817979     2541.45     2598.36        2.36
       211    9.6446  3.813016     2539.74     2596.06        2.36
       212    9.6572  3.808066     2537.60     2593.75        2.35
       213    9.6698  3.803129     2537.00     2591.42        2.35
       214    9.6823  3.798205     2534.57     2589.07        2.35
       215    9.6949  3.793293     2531.84     2586.70        2.35
       216    9.7075  3.788395     2528.96     2584.31        2.34
       217    9.7200  3.783509     2525.12     2581.91        2.34
       218    9.7326  3.778636     2521.15     2579.48        2.34
       219    9.7452  3.773775     2518.16     2577.04        2.33
       220    9.7577  3.768928     2516.86     2574.58        2.33
       221    9.7703  3.764091     2514.60     2572.09        2.33
       222    9.7829  3.759269     2512.97     2569.59        2.33
       223    9.7954  3.754458     2508.81     2567.07        2.32
       224    9.8080  3.749659     2507.24     2564.54        2.32
       225    9.8206  3.744873     2504.98     2561.98        2.32
       226    9.8331  3.740099     2504.20     2559.40        2.31
       227    9.8457  3.735337     2499.88     2556.81        2.31
       228    9.8583  3.730588     2497.88     2554.19        2.31
       229    9.8708  3.725850     2495.89     2551.56        2.31
       230    9.8834  3.721125     2494.16     2548.91        2.30
       231    9.8960  3.716412     2490.42     2546.24        2.30
       232    9.9085  3.711710     2488.21     2543.55        2.30
       233    9.9211  3.707021     2486.32     2540.84        2.30
       234    9.9337  3.702343     2485.45     2538.12        2.29
       235    9.9462  3.697677     2483.75     2535.37        2.29
       236    9.9588  3.693023     2482.73     2532.61        2.29
       237    9.9714  3.688381     2481.42     2529.83        2.29
       238    9.9839  3.683750     2480.24     2527.04        2.28
       239    9.9965  3.679132     2478.49     2524.23        2.28
       240   10.0090  3.674524     2476.69     2521.40        2.28
       241   10.0216  3.669929     2475.34     2518.55        2.28
       242   10.0342  3.665344     2475.08     2515.68        2.27
       243   10.0467  3.660772     2474.62     2512.81        2.27
       244   10.0593  3.656211     2475.43     2509.91        2.27
       245   10.0719  3.651661     2476.02     2507.00        2.27
       246   10.0844  3.647122     2477.03     2504.07        2.27
       247   10.0970  3.642595     2478.97     2501.13        2.27
       248   10.1096  3.638079     2480.79     2498.17        2.27
       249   10.1221  3.633574     2484.66     2495.20        2.27
       250   10.1347  3.629081     2487.41     2492.22        2.27
       251   10.1473  3.624599     2493.21     2489.24        2.27
       252   10.1598  3.620127     2498.39     2486.33        2.27
       253   10.1724  3.615667     2506.87     2483.64        2.27
       254   10.1850  3.611218     2515.54     2481.47        2.27
       255   10.1975  3.606780     2526.95     2480.08        2.28
       256   10.2101  3.602352     2539.41     2479.25        2.28
       257   10.2227  3.597936     2553.91     2478.03        2.29
       258   10.2352  3.593530     2569.23     2475.31        2.29
       259   10.2478  3.589136     2585.84     2470.84        2.30
       260   10.2604  3.584752     2600.66     2465.49        2.30
       261   10.2729  3.580379     2614.38     2460.41        2.31
       262   10.2855  3.576016     2627.07     2456.12        2.31
       263   10.2981  3.571665     2635.05     2452.48        2.31
       264   10.3106  3.567323     2637.17     2449.17        2.31
       265   10.3232  3.562993     2634.66     2445.97        2.31
       266   10.3358  3.558672     2632.04     2442.80        2.31
       267   10.3483  3.554363     2629.67     2439.63        2.30
       268   10.3609  3.550064     2622.58     2436.45        2.30
       269   10.3735  3.545775     2614.08     2433.26        2.29
       270   10.3860  3.541497     2602.75     2430.07        2.29
       271   10.3986  3.537229     2590.26     2426.87        2.28
       272   10.4112  3.532971     2572.91     2423.67        2.27
       273   10.4237  3.528724     2552.57     2420.46        2.26
       274   10.4363  3.524487     2530.75     2417.24        2.25
       275   10.4489  3.520260     2507.62     2414.02        2.24
       276   10.4614  3.516044     2484.69     2410.80        2.23
       277   10.4740  3.511837     2462.58     2407.57        2.21
       278   10.4866  3.507640     2443.48     2404.34        2.20
       279   10.4991  3.503454     2425.64     2401.10        2.20
       280   10.5117  3.499278     2412.07     2397.87        2.19
       281   10.5243  3.495111     2399.90     2394.63        2.18
       282   10.5368  3.490955     2390.32     2391.39        2.17
       283   10.5494  3.486808     2381.47     2388.15        2.17
       284   10.5620  3.482672     2373.89     2384.91        2.16
       285   10.5745  3.478545     2366.07     2381.67        2.16
       286   10.5871  3.474428     2359.41     2378.43        2.15
       287   10.5996  3.470321     2352.68     2375.19        2.15
       288   10.6122  3.466223     2347.99     2371.95        2.15
       289   10.6248  3.462135     2343.87     2368.71        2.14
       290   10.6373  3.458057     2340.59     2365.47        2.14
       291   10.6499  3.453989     2336.79     2362.24        2.14
       292   10.6625  3.449930     2334.60     2359.00        2.13
       293   10.6750  3.445881     2331.19     2355.77        2.13
       294   10.6876  3.441841     2330.05     2352.55        2.13
       295   10.7002  3.437811     2327.25     2349.32        2.13
       296   10.7127  3.433790     2328.01     2346.11        2.13
       297   10.7253  3.429778     2328.72     2342.89        2.12
       298   10.7379  3.425776     2330.59     2339.68        2.14
       299   10.7504  3.421784     2328.07     2336.48        2.16
       300   10.7630  3.417801     2326.37     2333.28        2.17
       301   10.7756  3.413827     2323.94     2330.11        2.18
       302   10.7881  3.409862     2323.06     2326.93        2.19
       303   10.8007  3.405907     2321.03     2323.75        2.19
       304   10.8133  3.401961     2316.57     2320.58        2.20
       305   10.8258  3.398024     2312.34     2317.41        2.20
       306   10.8384  3.394095     2308.92     2314.26        2.20
       307   10.8510  3.390176     2306.13     2311.11        2.21
       308   10.8635  3.386267     2303.96     2307.96        2.21
       309   10.8761  3.382366     2301.69     2304.83        2.22
       310   10.8887  3.378475     2299.22     2301.71        2.22
       311   10.9012  3.374592     2297.31     2298.59        2.22
       312   10.9138  3.370718     2295.98     2295.49        2.23
       313   10.9264  3.366853     2293.06     2292.39        2.23
       314   10.9389  3.362997     2291.25     2289.31        2.23
       315   10.9515  3.359151     2288.56     2286.23        2.23
       316   10.9641  3.355313     2287.00     2283.17        2.23
       317   10.9766  3.351483     2283.52     2280.11        2.24
       318   10.9892  3.347662     2282.35     2277.07        2.24
       319   11.0018  3.343851     2278.66     2274.04        2.24
       320   11.0143  3.340047     2276.55     2271.02        2.24
       321   11.0269  3.336253     2273.87     2268.01        2.24
       322   11.0395  3.332467     2273.09     2265.02        2.25
       323   11.0520  3.328690     2271.31     2262.03        2.25
       324   11.0646  3.324921     2269.90     2259.06        2.25
       325   11.0772  3.321161     2266.61     2256.10        2.25
       326   11.0897  3.317410     2262.39     2253.16        2.25
       327   11.1023  3.313667     2258.37     2250.22        2.25
       328   11.1149  3.309932     2256.46     2247.31        2.25
       329   11.1274  3.306206     2254.45     2244.40        2.25
       330   11.1400  3.302488     2253.24     2241.51        2.26
       331   11.1526  3.298779     2251.83     2238.63        2.26
       332   11.1651  3.295078     2249.12     2235.77        2.26
       333   11.1777  3.291386     2246.31     2232.92        2.26
       334   11.1902  3.287701     2243.92     2230.08        2.26
       335   11.2028  3.284025     2241.14     2227.26        2.26
       336   11.2154  3.280358     2242.05     2224.45        2.24
       337   11.2279  3.276698     2243.52     2221.66        2.22
       338   11.2405  3.273047     2241.17     2218.89        2.20
       339   11.2531  3.269403     2232.46     2216.13        2.19
       340   11.2656  3.265768     2226.68     2213.38        2.18
       341   11.2782  3.262141     2218.28     2210.65        2.16
       342   11.2908  3.258523     2213.72     2207.94        2.15
       343   11.3033  3.254912     2207.57     2205.24        2.15
       344   11.3159  3.251309     2204.38     2202.55        2.14
       345   11.3285  3.247714     2201.21     2199.89        2.13
       346   11.3410  3.244128     2197.69     2197.24        2.13
       347   11.3536  3.240549     2192.44     2194.60        2.12
       348   11.3662  3.236978     2187.93     2191.99        2.11
       349   11.3787  3.233415     2184.02     2189.39        2.11
       350   11.3913  3.229860     2180.46     2186.81        2.10
       351   11.4039  3.226313     2177.60     2184.24        2.10
       352   11.4164  3.222773     2175.23     2181.70        2.09
       353   11.4290  3.219242     2174.04     2179.17        2.09
       354   11.4416  3.215718     2171.13     2176.66        2.08
       355   11.4541  3.212202     2167.37     2174.17        2.08
       356   11.4667  3.208693     2163.57     2171.71        2.07
       357   11.4793  3.205192     2160.80     2169.27        2.07
       358   11.4918  3.201699     2156.26     2166.85        2.06
       359   11.5044  3.198214     2152.02     2165.62        2.06
       360   11.5170  3.194736     2147.81     2163.28        2.06
       361   11.5295  3.191266     2145.34     2161.00        2.05
       362   11.5421  3.187803     2142.99     2158.74        2.05
       363   11.5547  3.184348     2142.66     2156.53        2.05
       364   11.5672  3.180901     2141.51     2154.38        2.04
       365   11.5798  3.177461     2137.91     2152.31        2.04
       366   11.5924  3.174028     2133.32     2150.40        2.03
       367   11.6049  3.170603     2131.07     2148.89        2.03
       368   11.6175  3.167185     2129.97     2148.75        2.03
       369   11.6301  3.163775     2128.81     2153.04        2.02
       370   11.6426  3.160372     2127.98     2168.65        2.02
       371   11.6552  3.156976     2137.86     2205.76        2.02
       372   11.6678  3.153588     2190.04     2269.77        2.05
       373   11.6803  3.150207     2298.39     2347.55        2.09
       374   11.6929  3.146834     2382.06     2403.39        2.13
       375   11.7055  3.143467     2334.28     2401.11        2.11
       376   11.7180  3.140108     2204.88     2340.56        2.05
       377   11.7306  3.136756     2135.60     2258.20        2.01
       378   11.7432  3.133411     2110.07     2189.90        2.00
       379   11.7557  3.130074     2103.78     2148.65        1.99
       380   11.7683  3.126743     2099.27     2128.89        1.99
       381   11.7808  3.123420     2097.92     2120.58        1.99
       382   11.7934  3.120103     2093.24     2116.40        1.98
       383   11.8060  3.116794     2090.46     2113.57        1.98
       384   11.8185  3.113492     2088.63     2111.14        1.98
       385   11.8311  3.110197     2087.65     2108.85        1.97
       386   11.8437  3.106909     2085.09     2106.64        1.97
       387   11.8562  3.103627     2082.04     2104.50        1.97
       388   11.8688  3.100353     2078.54     2102.41        1.96
       389   11.8814  3.097086     2075.85     2100.36        1.96
       390   11.8939  3.093826     2072.53     2098.34        1.96
       391   11.9065  3.090572     2070.34     2096.35        1.95
       392   11.9191  3.087326     2067.99     2094.40        1.95
       393   11.9316  3.084086     2066.28     2092.46        1.95
       394   11.9442  3.080853     2061.86     2090.56        1.95
       395   11.9568  3.077627     2059.93     2088.68        1.94
       396   11.9693  3.074408     2058.04     2086.81        1.94
       397   11.9819  3.071195     2057.93     2084.98        1.94
       398   11.9945  3.067990     2055.05     2083.16        1.94
       399   12.0070  3.064790     2053.51     2081.37        1.93
       400   12.0196  3.061598     2050.78     2079.59        1.93
       401   12.0322  3.058412     2048.77     2077.84        1.93
       402   12.0447  3.055233     2045.04     2076.11        1.92
       403   12.0573  3.052061     2042.40     2074.41        1.92
       404   12.0699  3.048895     2040.13     2072.73        1.92
       405   12.0824  3.045736     2039.76     2071.07        1.92
       406   12.0950  3.042584     2038.73     2069.44        1.92
       407   12.1076  3.039437     2036.52     2067.84        1.91
       408   12.1201  3.036298     2034.86     2066.27        1.91
       409   12.1327  3.033165     2033.86     2064.72        1.91
       410   12.1453  3.030039     2033.25     2063.21        1.91
       411   12.1578  3.026919     2030.21     2061.73        1.90
       412   12.1704  3.023805     2026.82     2060.29        1.90
       413   12.1830  3.020698     2023.15     2058.89        1.90
       414   12.1955  3.017597     2020.93     2057.55        1.90
       415   12.2081  3.014503     2019.09     2056.25        1.89
       416   12.2207  3.011415     2017.06     2055.01        1.89
       417   12.2332  3.008333     2016.23     2053.83        1.89
       418   12.2458  3.005258     2013.72     2052.74        1.89
       419   12.2584  3.002189     2011.77     2051.79        1.88
       420   12.2709  2.999127     2009.45     2051.32        1.88
       421   12.2835  2.996070     2010.76     2052.75        1.88
       422   12.2961  2.993020     2013.65     2060.72        1.88
       423   12.3086  2.989976     2026.05     2085.77        1.89
       424   12.3212  2.986938     2057.89     2141.01        1.90
       425   12.3338  2.983907     2122.08     2228.57        1.93
       426   12.3463  2.980882     2196.99     2321.12        1.96
       427   12.3589  2.977863     2278.32     2370.06        1.99
       428   12.3714  2.974850     2337.92     2348.03        2.02
       429   12.3840  2.971843     2362.85     2281.67        2.03
       430   12.3966  2.968842     2377.02     2229.98        2.03
       431   12.4091  2.965848     2406.99     2234.02        2.04
       432   12.4217  2.962859     2459.70     2290.36        2.06
       433   12.4343  2.959877     2513.32     2358.26        2.08
       434   12.4468  2.956900     2516.54     2385.98        2.09
       435   12.4594  2.953930     2464.07     2348.01        2.06
       436   12.4720  2.950965     2404.29     2267.56        2.04
       437   12.4845  2.948007     2327.65     2184.56        2.00
       438   12.4971  2.945054     2256.41     2123.69        1.97
       439   12.5097  2.942108     2206.26     2089.69        1.95
       440   12.5222  2.939167     2177.94     2075.83        1.93
       441   12.5348  2.936232     2168.99     2073.70        1.93
       442   12.5474  2.933304     2167.21     2077.92        1.92
       443   12.5599  2.930381     2175.87     2086.47        1.93
       444   12.5725  2.927464     2189.29     2099.76        1.93
       445   12.5851  2.924552     2214.72     2120.70        1.94
       446   12.5976  2.921647     2247.82     2156.23        1.95
       447   12.6102  2.918747     2302.55     2220.96        1.98
       448   12.6228  2.915854     2387.49     2342.53        2.01
       449   12.6353  2.912965     2557.88     2566.64        2.08
       450   12.6479  2.910083     2890.55     2953.50        2.21
       451   12.6605  2.907206     3517.38     3549.59        2.44
       452   12.6730  2.904335     4341.63     4325.81        2.71
       453   12.6856  2.901470     5161.86     5109.38        2.95
       454   12.6982  2.898611     5615.93     5586.29        3.07
       455   12.7107  2.895757     5551.61     5486.97        3.05
       456   12.7233  2.892909     4994.05     4874.48        2.89
       457   12.7359  2.890066     4304.84     4068.87        2.68
       458   12.7484  2.887229     3545.99     3344.13        2.43
       459   12.7610  2.884398     2921.76     2816.16        2.21
       460   12.7736  2.881572     2507.14     2480.79        2.04
       461   12.7861  2.878752     2288.63     2285.75        1.95
       462   12.7987  2.875937     2177.67     2177.35        1.90
       463   12.8113  2.873128     2115.42     2117.03        1.87
       464   12.8238  2.870324     2075.58     2081.61        1.85
       465   12.8364  2.867526     2049.02     2058.66        1.83
       466   12.8490  2.864733     2030.06     2042.16        1.82
       467   12.8615  2.861947     2016.52     2029.34        1.82
       468   12.8741  2.859165     2004.86     2018.90        1.81
       469   12.8867  2.856389     1994.97     2010.16        1.80
       470   12.8992  2.853618     1985.85     2002.71        1.80
       471   12.9118  2.850852     1978.80     1996.26        1.79
       472   12.9244  2.848092     1972.08     1990.60        1.79
       473   12.9369  2.845337     1966.59     1985.60        1.78
       474   12.9495  2.842588     1961.64     1981.14        1.78
       475   12.9620  2.839844     1958.55     1977.14        1.78
       476   12.9746  2.837106     1955.26     1973.54        1.78
       477   12.9872  2.834372     1953.90     1970.34        1.77
       478   12.9997  2.831644     1951.28     1967.54        1.77
       479   13.0123  2.828922     1948.09     1965.25        1.77
       480   13.0249  2.826204     1945.30     1963.65        1.77
       481   13.0374  2.823492     1946.32     1963.19        1.77
       482   13.0500  2.820785     1948.76     1964.86        1.77
       483   13.0626  2.818083     1955.35     1970.47        1.77
       484   13.0751  2.815386     1968.94     1982.15        1.77
       485   13.0877  2.812695     1992.02     2000.37        1.78
       486   13.1003  2.810009     2016.79     2021.31        1.79
       487   13.1128  2.807328     2033.77     2036.81        1.80
       488   13.1254  2.804652     2034.00     2039.93        1.80
       489   13.1380  2.801981     2024.83     2032.76        1.79
       490   13.1505  2.799315     2005.10     2022.34        1.78
       491   13.1631  2.796654     1983.34     2010.43        1.77
       492   13.1757  2.793999     1961.83     1994.28        1.76
       493   13.1882  2.791349     1945.90     1973.81        1.76
       494   13.2008  2.788703     1935.73     1953.76        1.75
       495   13.2134  2.786063     1929.35     1938.82        1.75
       496   13.2259  2.783428     1926.07     1929.86        1.75
       497   13.2385  2.780797     1921.38     1924.95        1.75
       498   13.2511  2.778172     1918.06     1921.94        1.74
       499   13.2636  2.775552     1914.75     1919.64        1.74
       500   13.2762  2.772937     1913.60     1917.60        1.74
       501   13.2888  2.770326     1911.81     1915.66        1.74
       502   13.3013  2.767721     1910.24     1913.80        1.74
       503   13.3139  2.765120     1907.06     1911.99        1.73
       504   13.3265  2.762525     1904.90     1910.24        1.73
       505   13.3390  2.759934     1902.17     1908.53        1.73
       506   13.3516  2.757348     1902.14     1906.87        1.73
       507   13.3642  2.754767     1901.48     1905.26        1.73
       508   13.3767  2.752191     1900.90     1903.70        1.73
       509   13.3893  2.749620     1899.66     1902.17        1.73
       510   13.4019  2.747054     1899.00     1900.71        1.72
       511   13.4144  2.744492     1898.88     1899.33        1.72
       512   13.4270  2.741935     1898.98     1898.01        1.72
       513   13.4396  2.739384     1898.15     1896.78        1.72
       514   13.4521  2.736836     1898.59     1895.81        1.72
       515   13.4647  2.734294     1897.94     1894.81        1.72
       516   13.4773  2.731756     1897.93     1893.96        1.72
       517   13.4898  2.729223     1897.44     1893.24        1.72
       518   13.5024  2.726695     1897.86     1892.85        1.71
       519   13.5149  2.724172     1898.17     1892.83        1.71
       520   13.5275  2.721653     1900.56     1893.38        1.71
       521   13.5401  2.719139     1902.81     1894.78        1.71
       522   13.5526  2.716629     1907.20     1897.49        1.71
       523   13.5652  2.714124     1911.03     1902.17        1.72
       524   13.5778  2.711625     1917.50     1909.77        1.72
       525   13.5903  2.709129     1926.15     1921.96        1.72
       526   13.6029  2.706638     1943.68     1942.35        1.73
       527   13.6155  2.704152     1975.00     1978.83        1.74
       528   13.6280  2.701670     2037.71     2045.04        1.77
       529   13.6406  2.699193     2152.03     2154.17        1.81
       530   13.6532  2.696721     2303.15     2302.35        1.87
       531   13.6657  2.694253     2455.95     2449.07        1.94
       532   13.6783  2.691789     2522.01     2524.27        1.96
       533   13.6909  2.689331     2485.70     2479.37        1.95
       534   13.7034  2.686876     2387.69     2343.32        1.90
       535   13.7160  2.684427     2258.82     2187.44        1.85
       536   13.7286  2.681981     2132.14     2062.57        1.80
       537   13.7411  2.679540     2023.69     1981.84        1.75
       538   13.7537  2.677104     1957.62     1934.65        1.72
       539   13.7663  2.674672     1920.05     1906.57        1.70
       540   13.7788  2.672244     1897.62     1889.10        1.69
       541   13.7914  2.669821     1884.94     1876.29        1.69
       542   13.8040  2.667403     1874.66     1866.95        1.68
       543   13.8165  2.664988     1865.73     1859.98        1.68
       544   13.8291  2.662579     1858.62     1854.62        1.67
       545   13.8417  2.660173     1851.53     1850.33        1.67
       546   13.8542  2.657772     1846.38     1846.74        1.67
       547   13.8668  2.655375     1842.88     1843.62        1.66
       548   13.8794  2.652983     1839.27     1840.82        1.66
       549   13.8919  2.650595     1836.79     1838.25        1.66
       550   13.9045  2.648211     1834.62     1835.86        1.65
       551   13.9171  2.645832     1831.94     1833.62        1.65
       552   13.9296  2.643457     1830.11     1831.50        1.65
       553   13.9422  2.641086     1826.83     1829.49        1.65
       554   13.9548  2.638720     1824.27     1827.57        1.65
       555   13.9673  2.636358     1821.43     1824.74        1.64
       556   13.9799  2.633999     1818.91     1823.01        1.64
       557   13.9925  2.631646     1815.51     1821.35        1.64
       558   14.0050  2.629296     1813.24     1819.77        1.64
       559   14.0176  2.626951     1811.69     1818.26        1.64
       560   14.0302  2.624610     1809.88     1816.84        1.63
       561   14.0427  2.622273     1808.87     1815.49        1.63
       562   14.0553  2.619941     1807.51     1814.22        1.63
       563   14.0679  2.617612     1806.73     1813.06        1.63
       564   14.0804  2.615288     1805.65     1812.00        1.63
       565   14.0930  2.612967     1805.58     1811.07        1.63
       566   14.1055  2.610651     1803.90     1810.28        1.62
       567   14.1181  2.608340     1803.66     1809.65        1.62
       568   14.1307  2.606032     1803.75     1809.21        1.62
       569   14.1432  2.603728     1805.10     1809.00        1.62
       570   14.1558  2.601429     1806.32     1809.09        1.62
       571   14.1684  2.599133     1807.77     1809.57        1.62
       572   14.1809  2.596842     1809.75     1810.57        1.62
       573   14.1935  2.594554     1811.30     1812.30        1.62
       574   14.2061  2.592271     1813.73     1815.09        1.62
       575   14.2186  2.589992     1819.50     1819.41        1.62
       576   14.2312  2.587717     1827.11     1825.92        1.63
       577   14.2438  2.585446     1837.75     1835.49        1.63
       578   14.2563  2.583179     1851.69     1849.50        1.64
       579   14.2689  2.580915     1870.73     1868.96        1.64
       580   14.2815  2.578656     1898.51     1896.80        1.65
       581   14.2940  2.576401     1938.75     1939.54        1.67
       582   14.3066  2.574150     2006.88     2012.59        1.70
       583   14.3192  2.571903     2125.21     2143.45        1.75
       584   14.3317  2.569659     2346.31     2359.71        1.83
       585   14.3443  2.567420     2634.90     2653.50        1.94
       586   14.3569  2.565185     2893.67     2944.71        2.03
       587   14.3694  2.562953     3009.39     3093.51        2.07
       588   14.3820  2.560726     2935.69     3003.73        2.05
       589   14.3946  2.558502     2722.79     2734.79        1.97
       590   14.4071  2.556282     2487.54     2429.05        1.88
       591   14.4197  2.554066     2261.80     2186.73        1.79
       592   14.4323  2.551855     2087.61     2032.21        1.72
       593   14.4448  2.549646     1973.15     1943.02        1.67
       594   14.4574  2.547442     1903.98     1889.82        1.64
       595   14.4700  2.545241     1861.53     1854.30        1.63
       596   14.4825  2.543045     1832.72     1828.39        1.61
       597   14.4951  2.540852     1810.71     1808.90        1.60
       598   14.5077  2.538663     1793.21     1794.15        1.59
       599   14.5202  2.536478     1780.88     1782.97        1.59
       600   14.5328  2.534296     1770.97     1774.37        1.58
       601   14.5454  2.532119     1762.86     1767.60        1.57
       602   14.5579  2.529944     1755.47     1762.09        1.57
       603   14.5705  2.527775     1747.96     1757.47        1.57
       604   14.5831  2.525608     1741.51     1753.49        1.56
       605   14.5956  2.523446     1736.32     1750.04        1.56
       606   14.6082  2.521286     1731.74     1747.00        1.56
       607   14.6208  2.519131     1727.86     1744.21        1.55
       608   14.6333  2.516980     1724.43     1741.62        1.55
       609   14.6459  2.514832     1720.85     1739.04        1.55
       610   14.6585  2.512688     1718.13     1736.43        1.55
       611   14.6710  2.510548     1715.00     1733.88        1.55
       612   14.6836  2.508411     1711.90     1731.49        1.54
       613   14.6961  2.506278     1710.22     1729.30        1.54
       614   14.7087  2.504148     1708.29     1727.27        1.54
       615   14.7213  2.502023     1707.22     1725.36        1.54
       616   14.7338  2.499901     1703.88     1723.56        1.54
       617   14.7464  2.497782     1701.74     1721.83        1.53
       618   14.7590  2.495667     1700.25     1720.18        1.53
       619   14.7715  2.493556     1699.78     1718.61        1.53
       620   14.7841  2.491448     1698.41     1717.12        1.53
       621   14.7967  2.489344     1697.17     1715.70        1.53
       622   14.8092  2.487244     1695.92     1714.36        1.53
       623   14.8218  2.485147     1695.73     1713.11        1.53
       624   14.8344  2.483053     1695.71     1711.94        1.53
       625   14.8469  2.480963     1696.31     1710.88        1.53
       626   14.8595  2.478877     1695.33     1709.92        1.52
       627   14.8721  2.476795     1694.18     1709.08        1.52
       628   14.8846  2.474715     1693.58     1708.38        1.52
       629   14.8972  2.472640     1693.94     1707.83        1.52
       630   14.9098  2.470568     1694.68     1707.47        1.52
       631   14.9223  2.468499     1696.58     1707.31        1.52
       632   14.9349  2.466434     1698.41     1707.42        1.52
       633   14.9475  2.464372     1701.13     1707.86        1.52
       634   14.9600  2.462314     1703.98     1708.73        1.52
       635   14.9726  2.460259     1708.64     1710.17        1.52
       636   14.9852  2.458208     1714.00     1712.38        1.52
       637   14.9977  2.456160     1720.40     1715.68        1.53
       638   15.0103  2.454115     1729.13     1720.48        1.53
       639   15.0229  2.452075     1739.61     1727.35        1.53
       640   15.0354  2.450037     1754.12     1736.97        1.54
       641   15.0480  2.448002     1771.55     1750.22        1.55
       642   15.0606  2.445972     1795.33     1768.10        1.55
       643   15.0731  2.443944     1822.82     1792.17        1.57
       644   15.0857  2.441921     1865.75     1826.00        1.58
       645   15.0983  2.439900     1922.89     1879.88        1.61
       646   15.1108  2.437883     2021.42     1978.94        1.65
       647   15.1234  2.435869     2186.49     2166.95        1.71
       648   15.1360  2.433858     2476.36     2484.77        1.82
       649   15.1485  2.431851     2895.41     2913.87        1.97
       650   15.1611  2.429847     3215.06     3324.00        2.07
       651   15.1737  2.427847     3304.77     3505.18        2.10
       652   15.1862  2.425849     3140.93     3335.49        2.05
       653   15.1988  2.423856     2787.93     2928.60        1.93
       654   15.2114  2.421865     2486.90     2495.71        1.82
       655   15.2239  2.419878     2225.99     2170.84        1.72
       656   15.2365  2.417894     2060.59     1976.00        1.65
       657   15.2491  2.415913     1952.45     1871.51        1.61
       658   15.2616  2.413936     1883.52     1812.80        1.58
       659   15.2742  2.411962     1836.20     1774.48        1.56
       660   15.2867  2.409991     1801.69     1746.11        1.54
       661   15.2993  2.408023     1774.75     1724.09        1.53
       662   15.3119  2.406059     1754.13     1706.74        1.52
       663   15.3244  2.404098     1736.80     1693.36        1.51
       664   15.3370  2.402139     1722.59     1682.92        1.51
       665   15.3496  2.400185     1710.32     1674.68        1.50
       666   15.3621  2.398233     1700.10     1668.06        1.49
       667   15.3747  2.396285     1689.89     1662.60        1.49
       668   15.3873  2.394340     1682.22     1657.98        1.48
       669   15.3998  2.392398     1674.05     1653.97        1.48
       670   15.4124  2.390459     1667.29     1650.42        1.48
       671   15.4250  2.388523     1660.04     1647.21        1.47
       672   15.4375  2.386591     1654.17     1644.17        1.47
       673   15.4501  2.384662     1647.43     1641.45        1.47
       674   15.4627  2.382735     1642.40     1638.93        1.46
       675   15.4752  2.380812     1637.51     1636.56        1.46
       676   15.4878  2.378892     1634.86     1634.32        1.46
       677   15.5004  2.376976     1631.52     1632.21        1.46
       678   15.5129  2.375062     1627.95     1630.21        1.45
       679   15.5255  2.373152     1624.46     1628.30        1.45
       680   15.5381  2.371244     1620.79     1626.47        1.45
       681   15.5506  2.369340     1617.08     1624.73        1.45
       682   15.5632  2.367439     1613.70     1623.06        1.44
       683   15.5758  2.365540     1612.48     1621.47        1.44
       684   15.5883  2.363645     1611.79     1619.94        1.44
       685   15.6009  2.361753     1610.16     1618.47        1.44
       686   15.6135  2.359864     1608.13     1617.07        1.44
       687   15.6260  2.357978     1605.76     1615.74        1.44
       688   15.6386  2.356095     1604.30     1614.47        1.43
       689   15.6512  2.354215     1603.41     1613.26        1.43
       690   15.6637  2.352338     1601.62     1612.13        1.43
       691   15.6763  2.350464     1600.83     1611.06        1.43
       692   15.6889  2.348594     1599.44     1610.07        1.43
       693   15.7014  2.346726     1599.80     1609.17        1.43
       694   15.7140  2.344861     1598.16     1608.35        1.43
       695   15.7266  2.342999     1598.15     1607.63        1.43
       696   15.7391  2.341140     1597.81     1607.02        1.43
       697   15.7517  2.339284     1598.13     1606.54        1.43
       698   15.7643  2.337431     1597.12     1606.19        1.42
       699   15.7768  2.335581     1598.61     1605.99        1.42
       700   15.7894  2.333735     1599.63     1605.99        1.42
       701   15.8020  2.331891     1601.41     1606.20        1.42
       702   15.8145  2.330049     1602.60     1606.67        1.42
       703   15.8271  2.328211     1604.59     1607.47        1.42
       704   15.8397  2.326376     1606.64     1608.69        1.42
       705   15.8522  2.324543     1608.17     1610.46        1.42
       706   15.8648  2.322714     1610.53     1612.96        1.42
       707   15.8773  2.320888     1614.69     1616.46        1.43
       708   15.8899  2.319064     1620.02     1621.32        1.43
       709   15.9025  2.317243     1626.61     1628.00        1.43
       710   15.9150  2.315425     1634.89     1637.10        1.43
       711   15.9276  2.313610     1646.14     1649.34        1.44
       712   15.9402  2.311798     1660.49     1665.52        1.44
       713   15.9527  2.309989     1678.30     1686.52        1.45
       714   15.9653  2.308182     1701.35     1713.37        1.46
       715   15.9779  2.306379     1736.21     1747.82        1.47
       716   15.9904  2.304579     1780.87     1794.78        1.49
       717   16.0030  2.302781     1853.15     1867.74        1.52
       718   16.0156  2.300986     1973.11     1995.47        1.57
       719   16.0281  2.299193     2202.83     2216.64        1.66
       720   16.0407  2.297404     2528.58     2546.20        1.77
       721   16.0533  2.295618     2967.36     2923.09        1.92
       722   16.0658  2.293834     3174.79     3194.40        1.98
       723   16.0784  2.292053     3065.05     3198.00        1.95
       724   16.0910  2.290274     2757.20     2931.22        1.85
       725   16.1035  2.288499     2399.00     2554.49        1.72
       726   16.1161  2.286726     2116.23     2221.63        1.62
       727   16.1287  2.284957     1936.98     1995.88        1.55
       728   16.1412  2.283190     1830.29     1863.18        1.50
       729   16.1538  2.281425     1764.20     1785.46        1.47
       730   16.1664  2.279664     1720.09     1734.13        1.45
       731   16.1789  2.277905     1689.45     1695.57        1.44
       732   16.1915  2.276149     1664.09     1664.82        1.43
       733   16.2041  2.274396     1645.72     1640.06        1.42
       734   16.2166  2.272645     1630.29     1620.27        1.41
       735   16.2292  2.270897     1617.85     1604.57        1.41
       736   16.2418  2.269152     1607.49     1592.15        1.40
       737   16.2543  2.267410     1599.10     1582.28        1.40
       738   16.2669  2.265670     1590.93     1574.34        1.39
       739   16.2795  2.263933     1583.68     1567.82        1.39
       740   16.2920  2.262198     1577.75     1562.36        1.39
       741   16.3046  2.260466     1572.06     1557.68        1.38
       742   16.3172  2.258737     1566.93     1553.57        1.38
       743   16.3297  2.257011     1562.26     1549.89        1.38
       744   16.3423  2.255287     1558.02     1546.35        1.37
       745   16.3549  2.253567     1553.39     1543.28        1.37
       746   16.3674  2.251848     1548.79     1540.43        1.37
       747   16.3800  2.250132     1545.15     1537.77        1.37
       748   16.3926  2.248419     1541.70     1535.26        1.36
       749   16.4051  2.246709     1538.62     1532.89        1.36
       750   16.4177  2.245001     1535.96     1530.63        1.36
       751   16.4303  2.243296     1533.27     1528.48        1.36
       752   16.4428  2.241593     1531.04     1526.41        1.36
       753   16.4554  2.239893     1528.47     1524.43        1.36
       754   16.4679  2.238196     1526.28     1522.52        1.35
       755   16.4805  2.236501     1524.54     1520.67        1.35
       756   16.4931  2.234809     1524.76     1518.88        1.35
       757   16.5056  2.233119     1527.72     1517.15        1.35
       758   16.5182  2.231432     1529.20     1515.47        1.35
       759   16.5308  2.229747     1527.57     1513.83        1.37
       760   16.5433  2.228066     1526.28     1512.24        1.37
       761   16.5559  2.226386     1524.92     1510.69        1.38
       762   16.5685  2.224710     1523.22     1509.18        1.38
       763   16.5810  2.223035     1522.24     1507.71        1.39
       764   16.5936  2.221363     1520.97     1506.27        1.39
       765   16.6062  2.219694     1520.09     1504.87        1.39
       766   16.6187  2.218028     1519.01     1503.51        1.40
       767   16.6313  2.216364     1518.51     1502.19        1.40
       768   16.6439  2.214702     1517.05     1500.90        1.40
       769   16.6564  2.213043     1516.35     1499.66        1.40
       770   16.6690  2.211386     1515.73     1498.53        1.40
       771   16.6816  2.209733     1515.13     1497.37        1.41
       772   16.6941  2.208081     1513.80     1496.26        1.41
       773   16.7067  2.206432     1512.73     1495.20        1.41
       774   16.7193  2.204785     1511.78     1494.20        1.41
       775   16.7318  2.203141     1512.50     1494.03        1.41
       776   16.7444  2.201500     1512.27     1493.18        1.41
       777   16.7570  2.199861     1513.10     1492.41        1.42
       778   16.7695  2.198224     1511.88     1491.74        1.42
       779   16.7821  2.196590     1511.66     1491.18        1.42
       780   16.7947  2.194958     1511.65     1490.77        1.42
       781   16.8072  2.193329     1511.78     1490.53        1.42
       782   16.8198  2.191702     1511.94     1490.52        1.42
       783   16.8324  2.190078     1512.03     1490.81        1.43
       784   16.8449  2.188456     1511.56     1491.50        1.43
       785   16.8575  2.186836     1511.51     1492.72        1.43
       786   16.8701  2.185219     1512.85     1494.63        1.43
       787   16.8826  2.183604     1514.56     1497.46        1.43
       788   16.8952  2.181992     1517.79     1501.44        1.44
       789   16.9078  2.180382     1521.71     1506.86        1.44
       790   16.9203  2.178774     1527.20     1514.03        1.44
       791   16.9329  2.177169     1532.57     1523.27        1.45
       792   16.9455  2.175566     1540.21     1534.96        1.45
       793   16.9580  2.173966     1551.36     1549.94        1.46
       794   16.9706  2.172368     1570.60     1570.77        1.46
       795   16.9832  2.170773     1609.01     1604.69        1.47
       796   16.9957  2.169180     1662.45     1666.82        1.48
       797   17.0083  2.167588     1760.90     1776.66        1.52
       798   17.0209  2.166000     1897.56     1940.72        1.57
       799   17.0334  2.164414     2100.53     2125.32        1.65
       800   17.0460  2.162830     2191.29     2251.62        1.68
       801   17.0585  2.161249     2149.54     2241.31        1.66
       802   17.0711  2.159670     2017.08     2100.76        1.60
       803   17.0837  2.158093     1833.75     1913.19        1.53
       804   17.0962  2.156518     1702.53     1752.95        1.47
       805   17.1088  2.154946     1621.95     1647.49        1.43
       806   17.1214  2.153377     1577.13     1587.46        1.41
       807   17.1339  2.151809     1550.18     1553.12        1.39
       808   17.1465  2.150244     1530.80     1530.44        1.38
       809   17.1591  2.148681     1517.18     1513.06        1.37
       810   17.1716  2.147120     1506.52     1498.90        1.37
       811   17.1842  2.145562     1498.07     1487.05        1.36
       812   17.1968  2.144006     1491.14     1477.26        1.36
       813   17.2093  2.142452     1484.32     1469.22        1.35
       814   17.2219  2.140901     1478.60     1462.63        1.35
       815   17.2345  2.139351     1473.95     1457.21        1.34
       816   17.2470  2.137805     1470.24     1452.71        1.34
       817   17.2596  2.136260     1466.76     1448.91        1.34
       818   17.2722  2.134717     1463.51     1445.65        1.34
       819   17.2847  2.133177     1460.36     1442.80        1.33
       820   17.2973  2.131639     1456.98     1440.25        1.33
       821   17.3099  2.130104     1454.63     1437.94        1.33
       822   17.3224  2.128571     1453.36     1435.82        1.33
       823   17.3350  2.127039     1451.72     1433.85        1.32
       824   17.3476  2.125510     1450.55     1431.80        1.32
       825   17.3601  2.123983     1449.38     1430.07        1.32
       826   17.3727  2.122459     1447.47     1428.45        1.32
       827   17.3853  2.120937     1445.45     1426.92        1.32
       828   17.3978  2.119416     1444.17     1425.48        1.31
       829   17.4104  2.117899     1443.68     1424.13        1.31
       830   17.4230  2.116383     1442.86     1422.89        1.31
       831   17.4355  2.114869     1440.39     1421.76        1.31
       832   17.4481  2.113358     1439.21     1420.77        1.31
       833   17.4607  2.111849     1438.13     1419.93        1.31
       834   17.4732  2.110342     1437.46     1419.33        1.31
       835   17.4858  2.108837     1435.55     1419.13        1.30
       836   17.4984  2.107334     1434.55     1419.97        1.30
       837   17.5109  2.105834     1434.56     1424.06        1.30
       838   17.5235  2.104336     1436.07     1437.51        1.30
       839   17.5361  2.102840     1439.99     1472.64        1.30
       840   17.5486  2.101346     1454.63     1544.60        1.31
       841   17.5612  2.099854     1521.60     1656.74        1.34
       842   17.5738  2.098364     1675.62     1781.61        1.40
       843   17.5863  2.096876     1828.80     1859.79        1.46
       844   17.5989  2.095391     1795.07     1839.12        1.45
       845   17.6115  2.093908     1613.42     1733.58        1.37
       846   17.6240  2.092427     1488.06     1605.67        1.32
       847   17.6366  2.090947     1442.91     1505.03        1.30
       848   17.6491  2.089470     1434.27     1446.12        1.29
       849   17.6617  2.087996     1432.01     1418.78        1.29
       850   17.6743  2.086523     1430.60     1407.85        1.29
       851   17.6868  2.085052     1429.18     1403.37        1.29
       852   17.6994  2.083584     1427.71     1401.02        1.28
       853   17.7120  2.082117     1426.73     1399.39        1.28
       854   17.7245  2.080653     1426.45     1398.11        1.28
       855   17.7371  2.079190     1425.83     1397.06        1.28
       856   17.7497  2.077731     1425.64     1396.20        1.28
       857   17.7622  2.076272     1425.45     1395.51        1.28
       858   17.7748  2.074816     1426.23     1394.98        1.28
       859   17.7874  2.073362     1425.50     1394.62        1.28
       860   17.7999  2.071910     1424.60     1394.42        1.28
       861   17.8125  2.070461     1423.95     1394.42        1.27
       862   17.8251  2.069013     1424.65     1394.64        1.27
       863   17.8376  2.067567     1424.43     1395.13        1.27
       864   17.8502  2.066123     1425.10     1395.95        1.27
       865   17.8628  2.064682     1425.50     1397.19        1.27
       866   17.8753  2.063242     1426.63     1398.97        1.27
       867   17.8879  2.061805     1428.26     1401.46        1.27
       868   17.9005  2.060369     1431.35     1404.88        1.27
       869   17.9130  2.058935     1434.01     1409.51        1.27
       870   17.9256  2.057504     1438.32     1415.66        1.27
       871   17.9382  2.056074     1443.07     1423.72        1.27
       872   17.9507  2.054646     1448.82     1434.12        1.27
       873   17.9633  2.053221     1455.62     1447.28        1.27
       874   17.9759  2.051798     1465.77     1463.61        1.28
       875   17.9884  2.050376     1477.30     1483.44        1.28
       876   18.0010  2.048956     1495.67     1507.56        1.29
       877   18.0136  2.047539     1518.23     1537.59        1.30
       878   18.0261  2.046124     1552.29     1578.88        1.31
       879   18.0387  2.044710     1606.03     1644.28        1.33
       880   18.0513  2.043298     1706.28     1754.42        1.37
       881   18.0638  2.041888     1865.03     1924.32        1.44
       882   18.0764  2.040481     2107.06     2135.16        1.53
       883   18.0890  2.039075     2311.08     2315.64        1.60
       884   18.1015  2.037672     2327.84     2367.88        1.60
       885   18.1141  2.036270     2164.79     2256.10        1.54
       886   18.1267  2.034870     1938.28     2051.59        1.46
       887   18.1392  2.033472     1727.09     1849.48        1.38
       888   18.1518  2.032076     1612.89     1701.02        1.33
       889   18.1644  2.030682     1541.58     1608.53        1.30
       890   18.1769  2.029290     1503.13     1552.16        1.28
       891   18.1895  2.027900     1472.81     1513.69        1.27
       892   18.2021  2.026512     1452.80     1483.64        1.26
       893   18.2146  2.025126     1436.29     1459.70        1.25
       894   18.2272  2.023741     1424.50     1438.55        1.25
       895   18.2397  2.022359     1413.07     1420.87        1.24
       896   18.2523  2.020978     1404.15     1406.25        1.24
       897   18.2649  2.019600     1397.01     1394.29        1.24
       898   18.2774  2.018223     1391.37     1384.57        1.23
       899   18.2900  2.016848     1387.01     1376.65        1.23
       900   18.3026  2.015475     1383.48     1370.17        1.23
       901   18.3151  2.014104     1380.02     1364.82        1.23
       902   18.3277  2.012735     1376.27     1360.33        1.22
       903   18.3403  2.011368     1373.07     1356.50        1.22
       904   18.3528  2.010002     1370.23     1353.18        1.22
       905   18.3654  2.008639     1368.09     1350.24        1.22
       906   18.3780  2.007277     1366.00     1347.59        1.22
       907   18.3905  2.005918     1363.92     1345.19        1.22
       908   18.4031  2.004560     1361.84     1342.97        1.21
       909   18.4157  2.003203     1360.13     1340.64        1.21
       910   18.4282  2.001849     1358.40     1338.72        1.21
       911   18.4408  2.000497     1356.64     1336.91        1.21
       912   18.4534  1.999147     1354.64     1335.20        1.21
       913   18.4659  1.997798     1353.39     1333.58        1.21
       914   18.4785  1.996451     1352.70     1332.03        1.21
       915   18.4911  1.995106     1351.95     1330.55        1.20
       916   18.5036  1.993763     1350.43     1329.14        1.20
       917   18.5162  1.992422     1349.19     1327.78        1.20
       918   18.5288  1.991082     1347.67     1326.40        1.20
       919   18.5413  1.989745     1346.58     1325.14        1.20
       920   18.5539  1.988409     1345.82     1323.92        1.20
       921   18.5665  1.987075     1345.67     1322.75        1.20
       922   18.5790  1.985743     1344.41     1321.61        1.20
       923   18.5916  1.984412     1343.53     1320.51        1.20
       924   18.6042  1.983084     1342.53     1319.44        1.19
       925   18.6167  1.981757     1342.07     1318.41        1.19
       926   18.6293  1.980432     1341.29     1317.40        1.19
       927   18.6419  1.979109     1340.75     1316.42        1.19
       928   18.6544  1.977787     1338.56     1315.48        1.19
       929   18.6670  1.976468     1338.01     1314.56        1.19
       930   18.6796  1.975150     1336.25     1313.67        1.19
       931   18.6921  1.973834     1336.38     1312.80        1.19
       932   18.7047  1.972520     1334.80     1311.97        1.19
       933   18.7173  1.971207     1334.92     1311.16        1.19
       934   18.7298  1.969897     1333.64     1310.39        1.18
       935   18.7424  1.968588     1333.22     1309.64        1.18
       936   18.7550  1.967281     1331.87     1308.92        1.18
       937   18.7675  1.965975     1330.49     1308.24        1.18
       938   18.7801  1.964671     1328.60     1307.58        1.18
       939   18.7927  1.963370     1328.23     1306.97        1.18
       940   18.8052  1.962070     1326.24     1306.39        1.18
       941   18.8178  1.960771     1325.72     1305.86        1.18
       942   18.8303  1.959474     1324.30     1305.37        1.18
       943   18.8429  1.958179     1324.60     1304.93        1.18
       944   18.8555  1.956886     1323.70     1304.55        1.17
       945   18.8680  1.955595     1322.81     1304.22        1.17
       946   18.8806  1.954305     1321.49     1303.97        1.17
       947   18.8932  1.953017     1320.79     1303.80        1.17
       948   18.9057  1.951730     1319.98     1303.72        1.17
       949   18.9183  1.950446     1319.66     1303.76        1.17
       950   18.9309  1.949163     1318.87     1303.94        1.17
       951   18.9434  1.947882     1318.15     1304.29        1.17
       952   18.9560  1.946602     1317.98     1304.86        1.17
       953   18.9686  1.945325     1318.95     1305.74        1.17
       954   18.9811  1.944049     1318.93     1307.05        1.17
       955   18.9937  1.942774     1318.80     1309.17        1.17
       956   19.0063  1.941501     1319.02     1313.04        1.17
       957   19.0188  1.940231     1320.55     1320.61        1.17
       958   19.0314  1.938961     1321.75     1334.08        1.17
       959   19.0440  1.937694     1323.12     1353.77        1.17
       960   19.0565  1.936428     1324.75     1374.68        1.17
       961   19.0691  1.935164     1327.74     1388.94        1.17
       962   19.0817  1.933901     1329.60     1392.74        1.17
       963   19.0942  1.932640     1332.25     1390.53        1.17
       964   19.1068  1.931381     1336.49     1390.48        1.17
       965   19.1194  1.930123     1343.69     1397.61        1.17
       966   19.1319  1.928867     1352.25     1412.36        1.17
       967   19.1445  1.927613     1368.44     1433.94        1.18
       968   19.1571  1.926360     1392.78     1462.80        1.19
       969   19.1696  1.925110     1444.77     1499.18        1.21
       970   19.1822  1.923860     1500.17     1538.77        1.23
       971   19.1948  1.922612     1563.56     1570.00        1.26
       972   19.2073  1.921366     1569.32     1578.08        1.26
       973   19.2199  1.920122     1513.10     1558.02        1.24
       974   19.2325  1.918879     1448.42     1520.62        1.21
       975   19.2450  1.917638     1391.28     1480.37        1.19
       976   19.2576  1.916399     1357.31     1445.65        1.17
       977   19.2702  1.915161     1338.13     1417.92        1.16
       978   19.2827  1.913924     1325.97     1395.31        1.16
       979   19.2953  1.912690     1317.30     1375.92        1.15
       980   19.3079  1.911457     1310.77     1358.86        1.15
       981   19.3204  1.910226     1305.81     1343.86        1.15
       982   19.3330  1.908995     1302.74     1330.86        1.14
       983   19.3456  1.907767     1299.38     1319.77        1.14
       984   19.3581  1.906541     1296.14     1310.44        1.14
       985   19.3707  1.905316     1293.52     1302.68        1.14
       986   19.3832  1.904092     1290.86     1296.28        1.14
       987   19.3958  1.902871     1288.68     1291.02        1.13
       988   19.4084  1.901650     1287.33     1286.68        1.13
       989   19.4209  1.900432     1286.62     1283.07        1.13
       990   19.4335  1.899215     1284.84     1280.04        1.13
       991   19.4461  1.897999     1283.05     1277.45        1.13
       992   19.4586  1.896785     1281.55     1275.21        1.13
       993   19.4712  1.895573     1281.72     1273.23        1.13
       994   19.4838  1.894362     1281.93     1271.44        1.13
       995   19.4963  1.893153     1281.06     1269.82        1.13
       996   19.5089  1.891945     1280.18     1268.33        1.13
       997   19.5215  1.890739     1279.38     1266.94        1.12
       998   19.5340  1.889535     1278.17     1265.63        1.12
       999   19.5466  1.888332     1277.45     1264.28        1.12
      1000   19.5592  1.887130     1275.63     1263.11        1.12
      1001   19.5717  1.885931     1274.81     1261.99        1.12
      1002   19.5843  1.884733     1274.19     1260.92        1.12
      1003   19.5969  1.883536     1273.97     1259.89        1.12
      1004   19.6094  1.882341     1273.82     1258.90        1.12
      1005   19.6220  1.881147     1274.14     1257.94        1.12
      1006   19.6346  1.879955     1273.55     1257.02        1.12
      1007   19.6471  1.878764     1272.76     1256.12        1.12
      1008   19.6597  1.877575     1271.11     1255.25        1.12
      1009   19.6723  1.876388     1271.53     1254.40        1.11
      1010   19.6848  1.875202     1271.93     1253.57        1.11
      1011   19.6974  1.874017     1271.89     1252.76        1.11
      1012   19.7100  1.872834     1270.21     1251.97        1.11
      1013   19.7225  1.871653     1269.16     1251.19        1.11
      1014   19.7351  1.870473     1268.87     1250.43        1.11
      1015   19.7477  1.869294     1268.75     1249.69        1.11
      1016   19.7602  1.868117     1268.13     1248.96        1.11
      1017   19.7728  1.866942     1267.74     1248.25        1.11
      1018   19.7854  1.865768     1266.49     1247.55        1.11
      1019   19.7979  1.864596     1265.80     1246.86        1.11
      1020   19.8105  1.863425     1265.57     1246.18        1.11
      1021   19.8231  1.862255     1266.48     1245.52        1.11
      1022   19.8356  1.861087     1266.40     1244.87        1.11
      1023   19.8482  1.859921     1265.56     1244.23        1.11
      1024   19.8608  1.858756     1264.13     1243.61        1.10
      1025   19.8733  1.857592     1263.62     1243.00        1.10
      1026   19.8859  1.856430     1263.42     1242.40        1.10
      1027   19.8985  1.855270     1262.22     1241.82        1.10
      1028   19.9110  1.854111     1261.43     1241.25        1.10
      1029   19.9236  1.852953     1260.61     1240.69        1.10
      1030   19.9362  1.851797     1259.75     1240.16        1.10
      1031   19.9487  1.850642     1258.60     1239.64        1.10
      1032   19.9613  1.849489     1257.89     1239.14        1.10
      1033   19.9739  1.848337     1256.98     1238.66        1.10
      1034   19.9864  1.847187     1256.08     1238.20        1.10
      1035   19.9990  1.846038     1254.62     1237.78        1.09
      1036   20.0115  1.844891     1254.00     1237.38        1.09
      1037   20.0241  1.843745     1252.34     1237.01        1.09
      1038   20.0367  1.842600     1251.92     1236.68        1.09
      1039   20.0492  1.841457     1251.14     1236.40        1.09
      1040   20.0618  1.840316     1250.64     1236.18        1.09
      1041   20.0744  1.839175     1249.28     1236.02        1.09
      1042   20.0869  1.838037     1248.37     1235.94        1.09
      1043   20.0995  1.836899     1248.15     1235.97        1.09
      1044   20.1121  1.835763     1247.55     1236.13        1.09
      1045   20.1246  1.834629     1247.05     1236.47        1.09
      1046   20.1372  1.833496     1246.86     1237.02        1.09
      1047   20.1498  1.832364     1246.50     1237.88        1.08
      1048   20.1623  1.831234     1246.84     1239.10        1.08
      1049   20.1749  1.830105     1246.70     1240.79        1.08
      1050   20.1875  1.828978     1246.65     1243.03        1.08
      1051   20.2000  1.827852     1246.37     1245.94        1.08
      1052   20.2126  1.826727     1246.85     1249.62        1.08
      1053   20.2252  1.825604     1247.32     1254.18        1.08
      1054   20.2377  1.824483     1247.47     1259.68        1.08
      1055   20.2503  1.823362     1248.06     1266.18        1.08
      1056   20.2629  1.822243     1248.85     1273.68        1.08
      1057   20.2754  1.821126     1251.54     1282.23        1.08
      1058   20.2880  1.820010     1254.53     1292.02        1.08
      1059   20.3006  1.818895     1260.02     1303.63        1.08
      1060   20.3131  1.817781     1269.24     1317.95        1.09
      1061   20.3257  1.816669     1283.60     1335.16        1.09
      1062   20.3383  1.815559     1304.08     1353.03        1.10
      1063   20.3508  1.814449     1321.95     1366.09        1.11
      1064   20.3634  1.813342     1320.51     1367.97        1.11
      1065   20.3760  1.812235     1303.26     1357.26        1.10
      1066   20.3885  1.811130     1282.81     1339.25        1.09
      1067   20.4011  1.810026     1264.73     1320.21        1.08
      1068   20.4137  1.808924     1255.34     1303.53        1.08
      1069   20.4262  1.807823     1248.87     1289.71        1.07
      1070   20.4388  1.806723     1244.84     1277.97        1.07
      1071   20.4514  1.805625     1242.18     1267.59        1.07
      1072   20.4639  1.804528     1240.47     1258.30        1.07
      1073   20.4765  1.803432     1238.63     1250.14        1.07
      1074   20.4891  1.802338     1238.42     1243.45        1.07
      1075   20.5016  1.801245     1238.94     1238.90        1.07
      1076   20.5142  1.800153     1237.79     1237.27        1.07
      1077   20.5268  1.799063     1235.38     1238.40        1.07
      1078   20.5393  1.797974     1233.94     1240.09        1.07
      1079   20.5519  1.796887     1233.22     1239.02        1.07
      1080   20.5644  1.795801     1232.85     1233.57        1.08
      1081   20.5770  1.794716     1233.34     1225.70        1.08
      1082   20.5896  1.793632     1234.74     1218.01        1.08
      1083   20.6021  1.792550     1235.17     1212.60        1.08
      1084   20.6147  1.791469     1231.90     1209.35        1.09
      1085   20.6273  1.790390     1229.73     1207.33        1.10
      1086   20.6398  1.789312     1228.45     1206.67        1.10
      1087   20.6524  1.788235     1227.52     1205.42        1.10
      1088   20.6650  1.787159     1225.67     1204.26        1.10
      1089   20.6775  1.786085     1223.61     1203.17        1.10
      1090   20.6901  1.785012     1221.86     1202.12        1.11
      1091   20.7027  1.783940     1220.81     1201.12        1.11
      1092   20.7152  1.782870     1219.20     1200.15        1.11
      1093   20.7278  1.781801     1218.08     1199.01        1.11
      1094   20.7404  1.780733     1217.13     1198.10        1.11
      1095   20.7529  1.779667     1216.20     1197.21        1.11
      1096   20.7655  1.778602     1214.25     1196.35        1.11
      1097   20.7781  1.777538     1213.21     1195.50        1.11
      1098   20.7906  1.776475     1211.45     1194.67        1.11
      1099   20.8032  1.775414     1209.98     1193.86        1.11
      1100   20.8158  1.774354     1208.88     1193.06        1.11
      1101   20.8283  1.773295     1208.46     1192.28        1.12
      1102   20.8409  1.772238     1207.47     1191.51        1.12
      1103   20.8535  1.771182     1206.15     1190.75        1.12
      1104   20.8660  1.770127     1204.76     1190.01        1.12
      1105   20.8786  1.769073     1204.08     1189.27        1.12
      1106   20.8912  1.768021     1202.61     1188.55        1.12
      1107   20.9037  1.766970     1200.47     1187.83        1.12
      1108   20.9163  1.765920     1198.62     1187.13        1.12
      1109   20.9289  1.764872     1196.79     1186.44        1.12
      1110   20.9414  1.763825     1195.66     1185.76        1.12
      1111   20.9540  1.762779     1194.87     1185.08        1.12
      1112   20.9666  1.761734     1194.68     1184.42        1.12
      1113   20.9791  1.760690     1194.54     1183.78        1.12
      1114   20.9917  1.759648     1193.56     1183.14        1.12
      1115   21.0043  1.758608     1192.62     1182.51        1.12
      1116   21.0168  1.757568     1191.13     1181.90        1.12
      1117   21.0294  1.756529     1190.64     1181.30        1.12
      1118   21.0420  1.755492     1189.84     1180.72        1.12
      1119   21.0545  1.754456     1189.62     1180.15        1.12
      1120   21.0671  1.753422     1188.78     1179.60        1.12
      1121   21.0797  1.752388     1187.24     1179.07        1.12
      1122   21.0922  1.751356     1186.02     1178.56        1.11
      1123   21.1048  1.750325     1186.11     1178.07        1.11
      1124   21.1174  1.749295     1186.31     1177.60        1.11
      1125   21.1299  1.748267     1186.60     1177.17        1.12
      1126   21.1425  1.747239     1185.89     1176.76        1.12
      1127   21.1550  1.746213     1184.71     1176.39        1.12
      1128   21.1676  1.745188     1183.34     1176.06        1.12
      1129   21.1802  1.744165     1182.42     1176.22        1.12
      1130   21.1927  1.743143     1181.39     1175.99        1.12
      1131   21.2053  1.742122     1180.08     1175.82        1.12
      1132   21.2179  1.741102     1179.86     1175.72        1.12
      1133   21.2304  1.740083     1179.25     1175.70        1.12
      1134   21.2430  1.739065     1178.98     1175.77        1.12
      1135   21.2556  1.738049     1178.19     1175.96        1.12
      1136   21.2681  1.737034     1178.45     1176.29        1.12
      1137   21.2807  1.736020     1178.36     1176.80        1.12
      1138   21.2933  1.735007     1178.59     1177.53        1.12
      1139   21.3058  1.733996     1178.48     1178.54        1.12
      1140   21.3184  1.732985     1179.01     1179.92        1.12
      1141   21.3310  1.731977     1179.55     1181.76        1.12
      1142   21.3435  1.730969     1179.79     1184.20        1.12
      1143   21.3561  1.729962     1180.84     1187.43        1.12
      1144   21.3687  1.728956     1183.83     1191.73        1.12
      1145   21.3812  1.727952     1188.60     1197.52        1.13
      1146   21.3938  1.726949     1197.09     1206.14        1.13
      1147   21.4064  1.725947     1215.67     1222.57        1.14
      1148   21.4189  1.724946     1266.62     1264.24        1.17
      1149   21.4315  1.723947     1408.41     1378.94        1.23
      1150   21.4441  1.722948     1741.99     1659.40        1.37
      1151   21.4566  1.721951     2340.46     2208.84        1.59
      1152   21.4692  1.720955     3160.20     3017.25        1.84
      1153   21.4818  1.719960     3933.39     3828.18        2.06
      1154   21.4943  1.718966     4296.68     4203.27        2.15
      1155   21.5069  1.717974     3979.72     3893.48        2.07
      1156   21.5195  1.716982     3197.68     3119.39        1.86
      1157   21.5320  1.715992     2359.89     2314.82        1.60
      1158   21.5446  1.715003     1764.23     1757.97        1.38
      1159   21.5572  1.714015     1458.75     1473.12        1.26
      1160   21.5697  1.713029     1314.27     1355.43        1.19
      1161   21.5823  1.712043     1246.59     1308.16        1.16
      1162   21.5949  1.711059     1212.70     1283.31        1.15
      1163   21.6074  1.710075     1193.29     1264.99        1.14
      1164   21.6200  1.709093     1182.37     1249.27        1.13
      1165   21.6326  1.708112     1174.88     1235.20        1.13
      1166   21.6451  1.707133     1168.80     1222.45        1.13
      1167   21.6577  1.706154     1164.85     1210.93        1.13
      1168   21.6703  1.705176     1161.63     1200.64        1.12
      1169   21.6828  1.704200     1159.24     1191.57        1.12
      1170   21.6954  1.703225     1157.52     1183.67        1.12
      1171   21.7080  1.702251     1156.48     1176.86        1.12
      1172   21.7205  1.701278     1154.76     1171.06        1.12
      1173   21.7331  1.700305     1153.50     1166.15        1.12
      1174   21.7456  1.699335     1152.32     1162.02        1.12
      1175   21.7582  1.698365     1151.14     1158.55        1.12
      1176   21.7708  1.697397     1150.02     1155.64        1.12
      1177   21.7833  1.696429     1148.87     1153.17        1.12
      1178   21.7959  1.695463     1148.18     1151.08        1.12
      1179   21.8085  1.694498     1147.60     1149.28        1.12
      1180   21.8210  1.693534     1146.75     1147.75        1.12
      1181   21.8336  1.692571     1145.74     1146.44        1.12
      1182   21.8462  1.691610     1144.30     1145.37        1.12
      1183   21.8587  1.690649     1143.24     1144.54        1.12
      1184   21.8713  1.689689     1141.78     1143.98        1.12
      1185   21.8839  1.688731     1141.60     1143.70        1.12
      1186   21.8964  1.687774     1141.51     1143.71        1.12
      1187   21.9090  1.686817     1141.63     1143.94        1.12
      1188   21.9216  1.685862     1141.81     1144.28        1.12
      1189   21.9341  1.684908     1142.61     1144.36        1.12
      1190   21.9467  1.683955     1144.68     1144.16        1.12
      1191   21.9593  1.683003     1147.69     1143.39        1.13
      1192   21.9718  1.682053     1147.74     1142.18        1.14
      1193   21.9844  1.681103     1147.33     1140.96        1.15
      1194   21.9970  1.680155     1147.66     1140.20        1.16
      1195   22.0095  1.679207     1148.49     1140.11        1.16
      1196   22.0221  1.678261     1148.41     1140.43        1.17
      1197   22.0347  1.677316     1148.10     1140.46        1.17
      1198   22.0472  1.676371     1148.28     1139.69        1.18
      1199   22.0598  1.675428     1148.60     1138.34        1.18
      1200   22.0724  1.674486     1149.06     1137.08        1.19
      1201   22.0849  1.673545     1148.45     1136.47        1.19
      1202   22.0975  1.672606     1148.39     1136.61        1.19
      1203   22.1101  1.671667     1147.76     1137.39        1.20
      1204   22.1226  1.670729     1148.45     1138.78        1.20
      1205   22.1352  1.669792     1148.70     1140.91        1.20
      1206   22.1478  1.668857     1149.82     1144.09        1.21
      1207   22.1603  1.667922     1151.07     1148.83        1.21
      1208   22.1729  1.666989     1152.26     1155.83        1.22
      1209   22.1855  1.666057     1153.40     1165.98        1.22
      1210   22.1980  1.665125     1155.61     1180.37        1.22
      1211   22.2106  1.664195     1160.85     1200.42        1.23
      1212   22.2232  1.663266     1174.65     1228.35        1.24
      1213   22.2357  1.662338     1211.04     1267.64        1.26
      1214   22.2483  1.661411     1290.77     1321.97        1.31
      1215   22.2609  1.660485     1423.60     1390.50        1.37
      1216   22.2734  1.659559     1583.81     1461.18        1.45
      1217   22.2860  1.658636     1702.96     1509.39        1.51
      1218   22.2986  1.657713     1712.33     1510.86        1.52
      1219   22.3111  1.656791     1600.32     1465.61        1.47
      1220   22.3237  1.655870     1434.30     1397.30        1.39
      1221   22.3362  1.654950     1294.18     1329.82        1.33
      1222   22.3488  1.654032     1210.73     1274.94        1.29
      1223   22.3614  1.653114     1172.58     1233.67        1.27
      1224   22.3739  1.652197     1157.51     1202.91        1.26
      1225   22.3865  1.651282     1152.66     1179.78        1.26
      1226   22.3991  1.650367     1151.39     1162.46        1.24
      1227   22.4116  1.649454     1149.26     1149.72        1.23
      1228   22.4242  1.648541     1144.67     1140.49        1.22
      1229   22.4368  1.647630     1141.09     1133.61        1.22
      1230   22.4493  1.646719     1137.64     1128.80        1.21
      1231   22.4619  1.645810     1134.84     1125.23        1.21
      1232   22.4745  1.644902     1133.13     1122.47        1.21
      1233   22.4870  1.643994     1130.98     1120.26        1.20
      1234   22.4996  1.643088     1129.25     1118.43        1.20
      1235   22.5122  1.642182     1126.84     1116.87        1.20
      1236   22.5247  1.641278     1125.34     1115.54        1.19
      1237   22.5373  1.640375     1124.15     1114.37        1.19
      1238   22.5499  1.639473     1122.93     1113.37        1.19
      1239   22.5624  1.638571     1121.60     1112.50        1.19
      1240   22.5750  1.637671     1120.86     1111.76        1.19
      1241   22.5876  1.636772     1120.31     1111.16        1.19
      1242   22.6001  1.635874     1119.04     1110.75        1.18
      1243   22.6127  1.634976     1116.71     1110.43        1.18
      1244   22.6253  1.634080     1114.51     1110.27        1.18
      1245   22.6378  1.633185     1114.36     1110.26        1.18
      1246   22.6504  1.632290     1114.36     1110.42        1.18
      1247   22.6630  1.631397     1113.42     1110.79        1.18
      1248   22.6755  1.630505     1111.97     1111.30        1.18
      1249   22.6881  1.629614     1111.18     1111.97        1.18
      1250   22.7007  1.628724     1110.25     1112.79        1.17
      1251   22.7132  1.627834     1109.48     1113.80        1.17
      1252   22.7258  1.626946     1108.56     1115.10        1.17
      1253   22.7384  1.626059     1107.18     1116.92        1.17
      1254   22.7509  1.625173     1106.07     1119.46        1.17
      1255   22.7635  1.624287     1105.75     1122.54        1.17
      1256   22.7761  1.623403     1105.43     1125.22        1.17
      1257   22.7886  1.622520     1105.35     1126.05        1.17
      1258   22.8012  1.621637     1104.09     1124.20        1.16
      1259   22.8138  1.620756     1102.67     1120.49        1.16
      1260   22.8263  1.619875     1101.18     1116.38        1.16
      1261   22.8389  1.618996     1099.74     1112.84        1.16
      1262   22.8515  1.618118     1098.48     1110.07        1.16
      1263   22.8640  1.617240     1097.61     1107.87        1.15
      1264   22.8766  1.616363     1097.83     1106.01        1.15
      1265   22.8892  1.615488     1097.44     1104.34        1.15
      1266   22.9017  1.614613     1096.38     1102.83        1.15
      1267   22.9143  1.613740     1095.53     1101.46        1.15
      1268   22.9268  1.612867     1095.13     1100.23        1.14
      1269   22.9394  1.611995     1095.08     1099.15        1.14
      1270   22.9520  1.611125     1094.84     1098.19        1.14
      1271   22.9645  1.610255     1093.83     1097.35        1.14
      1272   22.9771  1.609386     1093.49     1096.62        1.14
      1273   22.9897  1.608518     1093.24     1095.98        1.14
      1274   23.0022  1.607651     1092.55     1095.42        1.14
      1275   23.0148  1.606785     1091.72     1094.94        1.14
      1276   23.0274  1.605920     1090.97     1094.52        1.14
      1277   23.0399  1.605057     1090.26     1094.16        1.14
      1278   23.0525  1.604193     1089.18     1093.87        1.14
      1279   23.0651  1.603331     1088.94     1093.64        1.14
      1280   23.0776  1.602470     1087.70     1093.49        1.14
      1281   23.0902  1.601610     1086.64     1093.43        1.14
      1282   23.1028  1.600750     1086.13     1093.48        1.13
      1283   23.1153  1.599892     1086.09     1093.65        1.13
      1284   23.1279  1.599035     1085.76     1094.07        1.13
      1285   23.1405  1.598178     1085.84     1094.57        1.13
      1286   23.1530  1.597322     1085.33     1095.26        1.13
      1287   23.1656  1.596468     1084.10     1096.14        1.13
      1288   23.1782  1.595614     1083.47     1097.20        1.13
      1289   23.1907  1.594761     1083.21     1098.34        1.13
      1290   23.2033  1.593910     1082.15     1099.64        1.13
      1291   23.2159  1.593059     1081.22     1100.94        1.13
      1292   23.2284  1.592209     1080.76     1102.04        1.13
      1293   23.2410  1.591360     1080.82     1102.80        1.13
      1294   23.2536  1.590512     1080.99     1103.02        1.13
      1295   23.2661  1.589664     1080.27     1102.58        1.13
      1296   23.2787  1.588818     1079.13     1101.54        1.13
      1297   23.2913  1.587973     1078.61     1100.06        1.13
      1298   23.3038  1.587128     1078.65     1098.34        1.13
      1299   23.3164  1.586285     1077.64     1096.56        1.13
      1300   23.3290  1.585442     1077.40     1094.84        1.13
      1301   23.3415  1.584601     1077.64     1093.27        1.13
      1302   23.3541  1.583760     1077.79     1091.89        1.13
      1303   23.3667  1.582920     1077.37     1090.73        1.13
      1304   23.3792  1.582081     1077.41     1089.81        1.13
      1305   23.3918  1.581243     1077.01     1089.12        1.13
      1306   23.4044  1.580406     1076.98     1088.69        1.13
      1307   23.4169  1.579569     1077.26     1088.54        1.13
      1308   23.4295  1.578734     1077.75     1088.92        1.13
      1309   23.4421  1.577900     1079.18     1090.76        1.13
      1310   23.4546  1.577066     1082.07     1097.38        1.14
      1311   23.4672  1.576234     1089.75     1117.34        1.14
      1312   23.4797  1.575402     1108.33     1165.63        1.15
      1313   23.4923  1.574571     1188.30     1255.38        1.19
      1314   23.5049  1.573741     1407.76     1377.38        1.30
      1315   23.5174  1.572912     1765.95     1485.35        1.45
      1316   23.5300  1.572084     1923.89     1516.08        1.51
      1317   23.5426  1.571256     1727.95     1447.62        1.43
      1318   23.5551  1.570430     1403.98     1325.84        1.29
      1319   23.5677  1.569605     1173.75     1212.78        1.18
      1320   23.5803  1.568780     1101.26     1139.63        1.15
      1321   23.5928  1.567956     1082.57     1103.91        1.14
      1322   23.6054  1.567133     1077.56     1089.92        1.13
      1323   23.6180  1.566311     1074.45     1085.06        1.13
      1324   23.6305  1.565490     1072.53     1083.17        1.13
      1325   23.6431  1.564670     1071.30     1082.16        1.13
      1326   23.6557  1.563851     1071.42     1081.44        1.13
      1327   23.6682  1.563032     1070.80     1080.87        1.13
      1328   23.6808  1.562215     1070.48     1080.42        1.13
      1329   23.6934  1.561398     1069.90     1080.05        1.13
      1330   23.7059  1.560582     1070.27     1079.76        1.13
      1331   23.7185  1.559767     1070.42     1079.55        1.13
      1332   23.7311  1.558953     1069.96     1079.40        1.13
      1333   23.7436  1.558140     1070.05     1079.33        1.13
      1334   23.7562  1.557328     1070.51     1079.32        1.13
      1335   23.7688  1.556516     1070.85     1079.39        1.13
      1336   23.7813  1.555705     1071.22     1079.52        1.13
      1337   23.7939  1.554896     1072.17     1079.72        1.13
      1338   23.8065  1.554087     1072.79     1079.96        1.13
      1339   23.8190  1.553279     1073.78     1080.23        1.13
      1340   23.8316  1.552472     1075.87     1080.52        1.13
      1341   23.8442  1.551665     1078.35     1080.79        1.13
      1342   23.8567  1.550860     1078.92     1081.02        1.13
      1343   23.8693  1.550055     1081.60     1081.21        1.13
      1344   23.8819  1.549251     1085.06     1081.39        1.14
      1345   23.8944  1.548448     1088.54     1081.60        1.14
      1346   23.9070  1.547647     1092.37     1081.93        1.14
      1347   23.9196  1.546845     1097.99     1082.45        1.14
      1348   23.9321  1.546045     1104.80     1083.26        1.15
      1349   23.9447  1.545245     1113.35     1084.55        1.15
      1350   23.9573  1.544447     1123.37     1086.84        1.16
      1351   23.9698  1.543649     1135.80     1092.05        1.16
      1352   23.9824  1.542852     1152.86     1105.81        1.17
      1353   23.9950  1.542056     1182.24     1140.75        1.19
      1354   24.0075  1.541260     1228.74     1215.22        1.21
      1355   24.0201  1.540466     1316.66     1339.84        1.25
      1356   24.0327  1.539672     1422.46     1493.96        1.30
      1357   24.0452  1.538880     1525.52     1614.90        1.35
      1358   24.0578  1.538088     1535.16     1628.36        1.35
      1359   24.0704  1.537296     1444.38     1524.16        1.31
      1360   24.0829  1.536506     1337.49     1369.63        1.26
      1361   24.0955  1.535717     1241.35     1234.50        1.21
      1362   24.1080  1.534928     1190.87     1148.46        1.19
      1363   24.1206  1.534140     1156.75     1105.76        1.17
      1364   24.1332  1.533353     1136.78     1087.59        1.16
      1365   24.1457  1.532567     1120.99     1080.12        1.15
      1366   24.1583  1.531782     1109.81     1076.42        1.15
      1367   24.1709  1.530997     1100.24     1073.81        1.14
      1368   24.1834  1.530214     1092.80     1071.72        1.14
      1369   24.1960  1.529431     1086.05     1069.96        1.14
      1370   24.2086  1.528649     1080.88     1068.43        1.13
      1371   24.2211  1.527867     1076.65     1067.10        1.13
      1372   24.2337  1.527087     1071.53     1065.93        1.13
      1373   24.2463  1.526307     1067.42     1064.89        1.13
      1374   24.2588  1.525529     1064.07     1063.95        1.12
      1375   24.2714  1.524751     1062.11     1063.10        1.12
      1376   24.2840  1.523973     1059.76     1062.32        1.12
      1377   24.2965  1.523197     1058.05     1061.60        1.12
      1378   24.3091  1.522422     1055.86     1060.92        1.12
      1379   24.3217  1.521647     1053.70     1060.29        1.12
      1380   24.3342  1.520873     1052.03     1059.69        1.12
      1381   24.3468  1.520100     1050.39     1059.13        1.12
      1382   24.3594  1.519327     1048.60     1058.59        1.12
      1383   24.3719  1.518556     1046.57     1058.09        1.12
      1384   24.3845  1.517785     1045.18     1057.63        1.11
      1385   24.3971  1.517015     1044.14     1057.21        1.11
      1386   24.4096  1.516246     1044.17     1056.84        1.11
      1387   24.4222  1.515478     1043.49     1056.56        1.11
      1388   24.4348  1.514710     1043.33     1056.41        1.11
      1389   24.4473  1.513944     1043.49     1056.60        1.11
      1390   24.4599  1.513178     1046.84     1057.77        1.12
      1391   24.4725  1.512413     1055.59     1062.23        1.12
      1392   24.4850  1.511648     1081.36     1074.04        1.13
      1393   24.4976  1.510885     1141.23     1098.41        1.16
      1394   24.5102  1.510122     1244.04     1136.61        1.22
      1395   24.5227  1.509360     1369.60     1179.50        1.28
      1396   24.5353  1.508599     1464.49     1206.82        1.32
      1397   24.5479  1.507838     1470.61     1200.20        1.32
      1398   24.5604  1.507079     1376.51     1164.01        1.28
      1399   24.5730  1.506320     1238.95     1119.72        1.21
      1400   24.5856  1.505562     1128.84     1084.55        1.16
      1401   24.5981  1.504805     1069.73     1063.66        1.13
      1402   24.6107  1.504048     1045.54     1053.72        1.11
      1403   24.6233  1.503292     1036.26     1049.52        1.11
      1404   24.6358  1.502537     1032.12     1047.59        1.11
      1405   24.6484  1.501783     1029.04     1046.42        1.11
      1406   24.6609  1.501030     1026.56     1045.49        1.10
      1407   24.6735  1.500277     1024.97     1044.66        1.10
      1408   24.6861  1.499526     1024.06     1043.90        1.10
      1409   24.6986  1.498774     1023.32     1043.19        1.10
      1410   24.7112  1.498024     1023.37     1042.51        1.10
      1411   24.7238  1.497275     1023.28     1041.87        1.10
      1412   24.7363  1.496526     1022.85     1041.26        1.10
      1413   24.7489  1.495778     1022.38     1040.68        1.10
      1414   24.7615  1.495031     1022.03     1040.13        1.10
      1415   24.7740  1.494284     1021.17     1039.62        1.10
      1416   24.7866  1.493538     1020.04     1039.19        1.10
      1417   24.7992  1.492793     1020.34     1039.00        1.10
      1418   24.8117  1.492049     1021.99     1039.54        1.10
      1419   24.8243  1.491306     1023.99     1041.81        1.10
      1420   24.8369  1.490563     1027.53     1046.99        1.10
      1421   24.8494  1.489821     1033.34     1055.20        1.11
      1422   24.8620  1.489080     1041.38     1064.49        1.11
      1423   24.8746  1.488340     1051.15     1071.88        1.12
      1424   24.8871  1.487600     1059.92     1075.89        1.12
      1425   24.8997  1.486861     1065.94     1076.79        1.13
      1426   24.9123  1.486123     1069.90     1074.39        1.13
      1427   24.9248  1.485386     1066.59     1068.14        1.13
      1428   24.9374  1.484649     1059.87     1060.10        1.12
      1429   24.9500  1.483913     1055.87     1054.08        1.12
      1430   24.9625  1.483178     1054.06     1053.71        1.12
      1431   24.9751  1.482444     1058.59     1062.77        1.12
      1432   24.9877  1.481710     1071.42     1086.65        1.13
      1433   25.0002  1.480977     1100.05     1132.20        1.14
      1434   25.0128  1.480245     1152.51     1201.27        1.17
      1435   25.0254  1.479513     1222.97     1281.43        1.20
      1436   25.0379  1.478783     1287.75     1341.90        1.24
      1437   25.0505  1.478053     1300.64     1348.02        1.24
      1438   25.0631  1.477323     1254.61     1295.84        1.22
      1439   25.0756  1.476595     1188.02     1216.95        1.19
      1440   25.0882  1.475867     1124.07     1144.19        1.16
      1441   25.1008  1.475140     1075.86     1092.66        1.13
      1442   25.1133  1.474414     1049.62     1061.79        1.12
      1443   25.1259  1.473688     1034.84     1044.93        1.11
      1444   25.1385  1.472964     1026.64     1035.97        1.10
      1445   25.1510  1.472240     1022.01     1031.13        1.10
      1446   25.1636  1.471516     1019.31     1028.41        1.10
      1447   25.1762  1.470794     1017.41     1026.85        1.10
      1448   25.1887  1.470072     1016.47     1026.06        1.10
      1449   25.2013  1.469351     1016.38     1025.99        1.10
      1450   25.2139  1.468630     1015.99     1026.85        1.10
      1451   25.2264  1.467910     1017.31     1028.86        1.10
      1452   25.2390  1.467191     1019.28     1031.80        1.10
      1453   25.2515  1.466473     1021.97     1034.73        1.10
      1454   25.2641  1.465756     1023.95     1036.33        1.10
      1455   25.2767  1.465039     1024.85     1036.33        1.10
      1456   25.2892  1.464323     1026.07     1036.75        1.10
      1457   25.3018  1.463607     1030.10     1040.54        1.11
      1458   25.3144  1.462893     1036.18     1049.03        1.11
      1459   25.3269  1.462179     1044.12     1059.81        1.11
      1460   25.3395  1.461465     1049.26     1066.82        1.12
      1461   25.3521  1.460753     1047.31     1064.17        1.11
      1462   25.3646  1.460041     1038.70     1052.56        1.11
      1463   25.3772  1.459330     1026.73     1038.16        1.10
      1464   25.3898  1.458619     1019.87     1026.22        1.10
      1465   25.4023  1.457910     1015.71     1018.49        1.10
      1466   25.4149  1.457201     1012.63     1014.14        1.10
      1467   25.4275  1.456493     1011.10     1011.70        1.10
      1468   25.4400  1.455785     1009.78     1010.19        1.09
      1469   25.4526  1.455078     1009.18     1009.21        1.09
      1470   25.4652  1.454372     1007.83     1008.70        1.09
      1471   25.4777  1.453666     1008.11     1008.82        1.09
      1472   25.4903  1.452962     1007.73     1010.22        1.09
      1473   25.5029  1.452258     1008.65     1014.13        1.09
      1474   25.5154  1.451554     1011.80     1023.02        1.09
      1475   25.5280  1.450852     1018.75     1039.39        1.10
      1476   25.5406  1.450150     1032.21     1062.63        1.10
      1477   25.5531  1.449448     1049.85     1085.93        1.11
      1478   25.5657  1.448748     1062.19     1097.29        1.12
      1479   25.5783  1.448048     1060.32     1088.64        1.12
      1480   25.5908  1.447349     1048.29     1065.52        1.11
      1481   25.6034  1.446650     1033.77     1040.04        1.10
      1482   25.6160  1.445952     1021.33     1020.39        1.09
      1483   25.6285  1.445255     1013.60     1008.28        1.09
      1484   25.6411  1.444559     1008.44     1001.59        1.08
      1485   25.6537  1.443863     1005.31      998.03        1.08
      1486   25.6662  1.443168     1003.43      995.51        1.08
      1487   25.6788  1.442474     1002.96      993.63        1.08
      1488   25.6914  1.441780     1001.95      992.16        1.08
      1489   25.7039  1.441087     1001.30      990.98        1.08
      1490   25.7165  1.440395      999.83      990.01        1.08
      1491   25.7291  1.439703      999.47      989.20        1.07
      1492   25.7416  1.439012      999.08      988.52        1.07
      1493   25.7542  1.438322      998.91      987.96        1.07
      1494   25.7668  1.437632      998.58      987.49        1.07
      1495   25.7793  1.436943      998.19      987.16        1.07
      1496   25.7919  1.436255      998.56      986.97        1.07
      1497   25.8045  1.435568      998.40      986.96        1.07
      1498   25.8170  1.434881      998.29      987.18        1.07
      1499   25.8296  1.434195      999.34      987.71        1.07
      1500   25.8421  1.433509     1000.54      988.62        1.07
      1501   25.8547  1.432824     1002.34      990.12        1.07
      1502   25.8673  1.432140     1005.26      992.79        1.08
      1503   25.8798  1.431456     1010.51      998.29        1.08
      1504   25.8924  1.430773     1018.69     1010.55        1.08
      1505   25.9050  1.430091     1035.02     1035.71        1.09
      1506   25.9175  1.429410     1064.19     1078.21        1.11
      1507   25.9301  1.428729     1109.32     1132.85        1.13
      1508   25.9427  1.428049     1154.42     1179.65        1.15
      1509   25.9552  1.427369     1175.42     1191.66        1.16
      1510   25.9678  1.426691     1160.40     1160.23        1.16
      1511   25.9804  1.426012     1119.16     1106.06        1.14
      1512   25.9929  1.425335     1075.27     1055.04        1.11
      1513   26.0055  1.424658     1041.11     1020.14        1.09
      1514   26.0181  1.423982     1020.74     1001.03        1.08
      1515   26.0306  1.423306     1008.40      991.75        1.08
      1516   26.0432  1.422631     1001.56      986.98        1.07
      1517   26.0558  1.421957      996.51      984.06        1.07
      1518   26.0683  1.421283      992.61      981.98        1.07
      1519   26.0809  1.420610      989.90      980.41        1.07
      1520   26.0935  1.419938      987.58      979.17        1.07
      1521   26.1060  1.419267      986.05      978.10        1.07
      1522   26.1186  1.418596      984.88      977.11        1.06
      1523   26.1312  1.417925      984.84      976.18        1.06
      1524   26.1437  1.417256      984.29      975.35        1.06
      1525   26.1563  1.416587      983.95      974.64        1.06
      1526   26.1689  1.415918      982.16      974.06        1.06
      1527   26.1814  1.415251      981.53      973.59        1.06
      1528   26.1940  1.414583      981.84      973.23        1.06
      1529   26.2066  1.413917      982.26      972.98        1.06
      1530   26.2191  1.413251      982.59      972.87        1.06
      1531   26.2317  1.412586      982.30      972.92        1.06
      1532   26.2443  1.411922      981.75      973.16        1.06
      1533   26.2568  1.411258      981.17      973.65        1.06
      1534   26.2694  1.410594      982.62      974.44        1.06
      1535   26.2820  1.409932      984.87      975.60        1.06
      1536   26.2945  1.409270      986.79      977.21        1.07
      1537   26.3071  1.408609      989.77      979.39        1.07
      1538   26.3197  1.407948      994.22      982.46        1.07
      1539   26.3322  1.407288     1000.98      987.39        1.07
      1540   26.3448  1.406628     1010.22      997.41        1.08
      1541   26.3574  1.405970     1026.23     1019.58        1.09
      1542   26.3699  1.405312     1054.81     1064.64        1.10
      1543   26.3825  1.404654     1108.12     1139.55        1.13
      1544   26.3951  1.403997     1185.47     1233.55        1.17
      1545   26.4076  1.403341     1261.93     1310.59        1.20
      1546   26.4202  1.402686     1293.15     1325.16        1.22
      1547   26.4327  1.402031     1262.22     1267.00        1.20
      1548   26.4453  1.401376     1194.27     1174.39        1.17
      1549   26.4579  1.400723     1122.44     1090.40        1.14
      1550   26.4704  1.400069     1068.48     1035.06        1.11
      1551   26.4830  1.399417     1035.14     1006.31        1.09
      1552   26.4956  1.398765     1015.89      993.48        1.08
      1553   26.5081  1.398114     1004.23      987.75        1.07
      1554   26.5207  1.397463      996.37      984.64        1.07
      1555   26.5333  1.396813      990.33      982.53        1.07
      1556   26.5458  1.396164      986.33      981.05        1.06
      1557   26.5584  1.395515      983.13      980.23        1.06
      1558   26.5710  1.394867      980.55      980.06        1.06
      1559   26.5835  1.394220      977.92      980.47        1.06
      1560   26.5961  1.393573      976.62      981.43        1.06
      1561   26.6087  1.392927      975.28      982.97        1.06
      1562   26.6212  1.392281      974.36      985.18        1.06
      1563   26.6338  1.391636      974.49      987.85        1.06
      1564   26.6464  1.390992      974.09      990.30        1.06
      1565   26.6589  1.390348      973.80      991.36        1.06
      1566   26.6715  1.389705      972.67      990.31        1.06
      1567   26.6841  1.389062      971.53      987.64        1.06
      1568   26.6966  1.388420      970.03      984.47        1.05
      1569   26.7092  1.387779      969.49      981.60        1.05
      1570   26.7218  1.387138      969.52      979.30        1.05
      1571   26.7343  1.386498      969.45      977.47        1.05
      1572   26.7469  1.385858      968.46      976.00        1.05
      1573   26.7595  1.385219      968.48      974.81        1.05
      1574   26.7720  1.384581      969.24      973.92        1.05
      1575   26.7846  1.383943      969.32      973.37        1.05
      1576   26.7972  1.383306      969.48      973.19        1.05
      1577   26.8097  1.382670      970.16      973.44        1.05
      1578   26.8223  1.382034      972.02      974.15        1.06
      1579   26.8349  1.381399      974.87      975.37        1.06
      1580   26.8474  1.380764      978.11      977.19        1.06
      1581   26.8600  1.380130      982.29      979.89        1.06
      1582   26.8726  1.379496      987.83      984.52        1.06
      1583   26.8851  1.378863      997.94      994.18        1.07
      1584   26.8977  1.378231     1013.72     1015.78        1.08
      1585   26.9103  1.377599     1044.59     1058.96        1.09
      1586   26.9228  1.376968     1101.16     1128.61        1.12
      1587   26.9354  1.376338     1179.76     1212.29        1.16
      1588   26.9480  1.375708     1249.77     1275.42        1.20
      1589   26.9605  1.375078     1274.91     1279.10        1.21
      1590   26.9731  1.374450     1237.48     1220.76        1.19
      1591   26.9857  1.373821     1166.98     1137.62        1.16
      1592   26.9982  1.373194     1104.39     1065.73        1.12
      1593   27.0108  1.372567     1056.90     1019.82        1.11
      1594   27.0233  1.371941     1023.74      996.21        1.11
      1595   27.0359  1.371315     1005.73      985.22        1.11
      1596   27.0485  1.370690      995.07      979.63        1.11
      1597   27.0610  1.370065      988.18      976.01        1.11
      1598   27.0736  1.369441      983.01      973.20        1.12
      1599   27.0862  1.368818      979.67      970.86        1.12
      1600   27.0987  1.368195      975.86      968.90        1.12
      1601   27.1113  1.367572      972.61      967.27        1.12
      1602   27.1239  1.366951      970.74      965.93        1.13
      1603   27.1364  1.366330      969.62      964.82        1.13
      1604   27.1490  1.365709      969.14      963.92        1.14
      1605   27.1616  1.365089      967.82      963.44        1.14
      1606   27.1741  1.364470      967.07      962.86        1.14
      1607   27.1867  1.363851      966.25      962.38        1.15
      1608   27.1993  1.363233      965.95      962.00        1.15
      1609   27.2118  1.362615      965.22      961.69        1.15
      1610   27.2244  1.361998      964.48      961.45        1.16
      1611   27.2370  1.361382      964.63      961.25        1.16
      1612   27.2495  1.360766      963.84      961.09        1.16
      1613   27.2621  1.360150      963.35      960.97        1.17
      1614   27.2747  1.359535      962.14      960.89        1.17
      1615   27.2872  1.358921      961.45      960.84        1.17
      1616   27.2998  1.358308      961.11      960.83        1.17
      1617   27.3124  1.357695      960.40      960.88        1.18
      1618   27.3249  1.357082      960.37      960.94        1.18
      1619   27.3375  1.356470      960.79      961.04        1.18
      1620   27.3501  1.355859      960.85      961.14        1.19
      1621   27.3626  1.355248      960.55      961.36        1.19
      1622   27.3752  1.354638      960.07      961.64        1.19
      1623   27.3878  1.354028      959.82      962.02        1.20
      1624   27.4003  1.353419      963.80      962.49        1.18
      1625   27.4129  1.352810      967.67      963.08        1.17
      1626   27.4255  1.352202      966.50      963.79        1.16
      1627   27.4380  1.351595      965.98      964.66        1.15
      1628   27.4506  1.350988      964.53      965.72        1.15
      1629   27.4632  1.350382      965.00      967.05        1.14
      1630   27.4757  1.349776      966.30      968.95        1.14
      1631   27.4883  1.349171      969.15      972.46        1.14
      1632   27.5009  1.348567      974.62      980.20        1.14
      1633   27.5134  1.347962      984.38      996.96        1.14
      1634   27.5260  1.347359     1002.75     1027.50        1.15
      1635   27.5386  1.346756     1033.67     1070.61        1.17
      1636   27.5511  1.346154     1065.09     1113.29        1.18
      1637   27.5637  1.345552     1081.50     1133.30        1.19
      1638   27.5763  1.344951     1075.23     1116.81        1.18
      1639   27.5888  1.344350     1049.79     1075.41        1.17
      1640   27.6014  1.343750     1017.68     1031.57        1.15
      1641   27.6139  1.343150      991.56      999.54        1.13
      1642   27.6265  1.342551      975.24      981.54        1.12
      1643   27.6391  1.341952      965.84      973.09        1.12
      1644   27.6516  1.341354      959.61      969.26        1.11
      1645   27.6642  1.340757      955.97      967.22        1.11
      1646   27.6768  1.340160      953.24      965.84        1.10
      1647   27.6893  1.339564      950.87      964.78        1.10
      1648   27.7019  1.338968      949.64      963.97        1.10
      1649   27.7145  1.338373      948.47      963.38        1.09
      1650   27.7270  1.337778      947.18      963.00        1.09
      1651   27.7396  1.337184      946.62      962.85        1.09
      1652   27.7522  1.336591      946.88      962.93        1.09
      1653   27.7647  1.335997      946.14      963.27        1.09
      1654   27.7773  1.335405      945.89      963.90        1.09
      1655   27.7899  1.334813      946.11      964.90        1.09
      1656   27.8024  1.334222      948.43      966.49        1.09
      1657   27.8150  1.333631      953.42      969.48        1.09
      1658   27.8276  1.333040      961.06      976.70        1.09
      1659   27.8401  1.332451      978.74      996.39        1.10
      1660   27.8527  1.331861     1027.16     1046.14        1.13
      1661   27.8653  1.331273     1149.29     1149.79        1.19
      1662   27.8778  1.330684     1375.07     1317.69        1.31
      1663   27.8904  1.330097     1669.10     1516.46        1.44
      1664   27.9030  1.329509     1913.18     1659.70        1.54
      1665   27.9155  1.328923     1963.67     1656.10        1.56
      1666   27.9281  1.328337     1775.91     1508.10        1.48
      1667   27.9407  1.327752     1464.18     1308.87        1.34
      1668   27.9532  1.327166     1196.90     1143.34        1.21
      1669   27.9658  1.326582     1045.88     1042.86        1.13
      1670   27.9784  1.325998      984.77      995.77        1.10
      1671   27.9909  1.325415      962.47      977.59        1.09
      1672   28.0035  1.324832      952.44      970.46        1.08
      1673   28.0161  1.324250      946.47      966.23        1.08
      1674   28.0286  1.323668      942.99      962.74        1.08
      1675   28.0412  1.323086      941.09      959.88        1.07
      1676   28.0538  1.322506      939.64      957.84        1.07
      1677   28.0663  1.321925      938.61      956.61        1.08
      1678   28.0789  1.321346      939.31      956.02        1.08
      1679   28.0915  1.320766      940.58      955.90        1.08
      1680   28.1040  1.320188      941.17      956.14        1.08
      1681   28.1166  1.319610      942.67      956.70        1.08
      1682   28.1292  1.319032      945.64      957.59        1.08
      1683   28.1417  1.318455      949.93      958.92        1.08
      1684   28.1543  1.317878      955.16      961.15        1.08
      1685   28.1669  1.317302      962.45      965.80        1.09
      1686   28.1794  1.316727      976.30      976.58        1.09
      1687   28.1920  1.316152     1001.89      999.58        1.11
      1688   28.2045  1.315577     1047.18     1039.83        1.13
      1689   28.2171  1.315003     1108.64     1093.31        1.17
      1690   28.2297  1.314430     1163.79     1141.27        1.19
      1691   28.2422  1.313857     1177.41     1156.43        1.20
      1692   28.2548  1.313284     1143.54     1127.56        1.18
      1693   28.2674  1.312712     1085.71     1073.81        1.15
      1694   28.2799  1.312141     1028.50     1021.67        1.12
      1695   28.2925  1.311570      989.34      985.34        1.10
      1696   28.3051  1.311000      965.66      965.21        1.09
      1697   28.3176  1.310430      951.66      955.24        1.08
      1698   28.3302  1.309860      942.85      949.91        1.07
      1699   28.3428  1.309292      936.36      946.30        1.07
      1700   28.3553  1.308723      931.68      943.31        1.07
      1701   28.3679  1.308156      928.03      940.64        1.06
      1702   28.3805  1.307588      925.05      938.21        1.06
      1703   28.3930  1.307021      922.98      935.99        1.06
      1704   28.4056  1.306455      921.44      933.97        1.06
      1705   28.4182  1.305889      919.77      932.12        1.06
      1706   28.4307  1.305324      918.44      930.42        1.06
      1707   28.4433  1.304759      916.96      928.87        1.06
      1708   28.4559  1.304195      915.28      927.44        1.05
      1709   28.4684  1.303631      914.20      926.12        1.05
      1710   28.4810  1.303068      913.14      924.89        1.05
      1711   28.4936  1.302505      912.18      923.73        1.05
      1712   28.5061  1.301943      911.80      922.61        1.05
      1713   28.5187  1.301381      911.67      921.57        1.05
      1714   28.5313  1.300820      911.23      920.57        1.05
      1715   28.5438  1.300259      910.54      919.61        1.05
      1716   28.5564  1.299699      909.67      918.69        1.05
      1717   28.5690  1.299139      908.88      917.79        1.05
      1718   28.5815  1.298580      908.51      916.93        1.05
      1719   28.5941  1.298021      908.13      916.09        1.05
      1720   28.6067  1.297462      907.38      915.28        1.05
      1721   28.6192  1.296905      906.84      914.49        1.05
      1722   28.6318  1.296347      907.33      913.74        1.05
      1723   28.6444  1.295791      907.53      913.02        1.05
      1724   28.6569  1.295234      906.69      912.33        1.04
      1725   28.6695  1.294678      905.93      911.80        1.04
      1726   28.6821  1.294123      905.87      911.20        1.04
      1727   28.6946  1.293568      905.51      910.65        1.04
      1728   28.7072  1.293014      904.34      910.16        1.04
      1729   28.7198  1.292460      903.70      909.72        1.04
      1730   28.7323  1.291907      903.79      909.36        1.04
      1731   28.7449  1.291354      903.99      909.07        1.04
      1732   28.7575  1.290801      903.89      908.86        1.04
      1733   28.7700  1.290249      903.45      908.73        1.04
      1734   28.7826  1.289698      903.34      908.70        1.04
      1735   28.7951  1.289147      902.72      908.75        1.04
      1736   28.8077  1.288597      902.10      908.89        1.04
      1737   28.8203  1.288047      902.37      909.12        1.04
      1738   28.8328  1.287497      902.90      909.42        1.04
      1739   28.8454  1.286948      902.62      909.67        1.04
      1740   28.8580  1.286400      903.78      910.08        1.04
      1741   28.8705  1.285852      905.87      910.52        1.04
      1742   28.8831  1.285304      907.53      910.99        1.04
      1743   28.8957  1.284757      909.82      911.55        1.04
      1744   28.9082  1.284211      912.33      912.53        1.04
      1745   28.9208  1.283665      917.03      914.58        1.04
      1746   28.9334  1.283119      926.96      918.66        1.04
      1747   28.9459  1.282574      942.65      925.34        1.05
      1748   28.9585  1.282029      961.73      933.44        1.06
      1749   28.9711  1.281485      976.54      939.46        1.07
      1750   28.9836  1.280941      977.06      939.26        1.07
      1751   28.9962  1.280398      963.26      932.28        1.06
      1752   29.0088  1.279855      943.98      922.28        1.05
      1753   29.0213  1.279313      928.02      913.16        1.04
      1754   29.0339  1.278771      916.94      906.61        1.03
      1755   29.0465  1.278230      909.21      902.39        1.02
      1756   29.0590  1.277689      904.58      899.53        1.02
      1757   29.0716  1.277149      900.84      897.30        1.02
      1758   29.0842  1.276609      898.84      895.36        1.02
      1759   29.0967  1.276069      897.59      893.59        1.02
      1760   29.1093  1.275530      896.35      892.00        1.02
      1761   29.1219  1.274992      894.84      890.58        1.01
      1762   29.1344  1.274454      893.36      889.34        1.01
      1763   29.1470  1.273916      891.96      888.30        1.01
      1764   29.1596  1.273379      891.13      887.45        1.01
      1765   29.1721  1.272843      891.14      886.82        1.01
      1766   29.1847  1.272306      890.57      886.36        1.01
      1767   29.1973  1.271771      890.26      886.16        1.01
      1768   29.2098  1.271235      890.15      886.17        1.01
      1769   29.2224  1.270701      889.73      886.40        1.01
      1770   29.2350  1.270167      888.98      886.84        1.01
      1771   29.2475  1.269633      888.98      887.47        1.01
      1772   29.2601  1.269099      890.18      888.28        1.01
      1773   29.2727  1.268566      891.11      889.23        1.01
      1774   29.2852  1.268034      891.85      890.29        1.01
      1775   29.2978  1.267502      893.72      891.41        1.01
      1776   29.3104  1.266971      895.65      892.56        1.01
      1777   29.3229  1.266439      899.93      893.64        1.02
      1778   29.3355  1.265909      905.86      894.48        1.02
      1779   29.3480  1.265379      909.40      894.82        1.02
      1780   29.3606  1.264849      907.41      894.43        1.02
      1781   29.3732  1.264320      901.56      893.28        1.02
      1782   29.3857  1.263791      894.38      891.60        1.01
      1783   29.3983  1.263263      889.21      889.65        1.01
      1784   29.4109  1.262735      886.83      887.60        1.01
      1785   29.4234  1.262208      885.22      885.57        1.01
      1786   29.4360  1.261681      883.80      883.63        1.00
      1787   29.4486  1.261154      881.93      881.95        1.00
      1788   29.4611  1.260628      880.96      881.07        1.00
      1789   29.4737  1.260103      879.77      882.26        1.00
      1790   29.4863  1.259578      878.87      887.52        1.00
      1791   29.4988  1.259053      878.36      897.98        1.00
      1792   29.5114  1.258529      878.36      911.05        1.00
      1793   29.5240  1.258005      878.38      919.79        1.00
      1794   29.5365  1.257482      878.27      917.95        1.00
      1795   29.5491  1.256959      877.88      906.22        1.00
      1796   29.5617  1.256436      877.48      891.54        1.00
      1797   29.5742  1.255914      877.67      880.25        1.00
      1798   29.5868  1.255393      877.20      874.09        1.00
      1799   29.5994  1.254872      876.03      871.59        1.00
      1800   29.6119  1.254351      875.22      870.84        1.00
      1801   29.6245  1.253831      874.09      870.73        1.00
      1802   29.6371  1.253311      873.67      870.85        1.00
      1803   29.6496  1.252792      873.75      871.09        1.00
      1804   29.6622  1.252273      874.04      871.42        1.00
      1805   29.6748  1.251755      874.56      871.82        1.00
      1806   29.6873  1.251237      875.33      872.32        1.00
      1807   29.6999  1.250719      876.16      872.97        1.00
      1808   29.7125  1.250202      877.44      874.01        1.00
      1809   29.7250  1.249686      879.13      875.79        1.00
      1810   29.7376  1.249169      883.70      878.71        1.00
      1811   29.7502  1.248654      891.20      882.59        1.01
      1812   29.7627  1.248139      898.04      886.26        1.01
      1813   29.7753  1.247624      900.61      887.81        1.01
      1814   29.7879  1.247109      897.91      886.13        1.01
      1815   29.8004  1.246595      891.48      882.29        1.01
      1816   29.8130  1.246082      883.26      878.20        1.00
      1817   29.8256  1.245569      876.93      875.04        1.00
      1818   29.8381  1.245056      872.61      872.98        0.99
      1819   29.8507  1.244544      870.90      871.66        0.99
      1820   29.8633  1.244032      870.07      870.68        0.99
      1821   29.8758  1.243521      868.76      869.83        0.99
      1822   29.8884  1.243010      867.71      869.04        0.99
      1823   29.9010  1.242499      866.86      868.28        0.99
      1824   29.9135  1.241989      866.58      867.55        0.99
      1825   29.9261  1.241480      865.79      866.87        0.99
      1826   29.9387  1.240970      864.32      866.22        0.99
      1827   29.9512  1.240462      863.11      865.60        0.99
      1828   29.9638  1.239954      862.46      865.02        0.99
      1829   29.9763  1.239446      862.65      864.48        0.99
      1830   29.9889  1.238938      862.19      863.97        0.99
      1831   30.0015  1.238431      861.55      863.49        0.99
      1832   30.0140  1.237924      861.44      863.04        0.99
      1833   30.0266  1.237418      860.57      862.61        0.99
      1834   30.0392  1.236913      860.09      862.20        0.99
      1835   30.0517  1.236407      859.28      861.80        0.98
      1836   30.0643  1.235902      859.05      861.41        0.98
      1837   30.0769  1.235398      859.15      861.03        0.98
      1838   30.0894  1.234894      858.80      860.66        0.98
      1839   30.1020  1.234390      857.99      860.28        0.98
      1840   30.1146  1.233887      857.17      859.90        0.98
      1841   30.1271  1.233384      856.30      859.52        0.98
      1842   30.1397  1.232882      856.22      859.14        0.98
      1843   30.1523  1.232380      856.51      858.74        0.98
      1844   30.1648  1.231879      856.42      858.34        0.98
      1845   30.1774  1.231378      855.94      858.04        0.98
      1846   30.1900  1.230877      855.46      857.62        0.98
      1847   30.2025  1.230377      855.44      857.18        0.98
      1848   30.2151  1.229877      854.65      856.73        0.98
      1849   30.2277  1.229378      854.76      856.28        0.98
      1850   30.2402  1.228879      855.09      855.80        0.98
      1851   30.2528  1.228380      854.67      855.32        0.98
      1852   30.2654  1.227882      853.94      854.82        0.98
      1853   30.2779  1.227384      853.51      854.31        0.98
      1854   30.2905  1.226887      852.84      853.80        0.98
      1855   30.3031  1.226390      853.18      853.27        0.98
      1856   30.3156  1.225894      853.19      852.73        0.98
      1857   30.3282  1.225398      852.62      852.20        0.98
      1858   30.3408  1.224902      852.40      851.65        0.98
      1859   30.3533  1.224407      852.08      851.11        0.98
      1860   30.3659  1.223912      851.77      850.58        0.98
      1861   30.3785  1.223418      850.85      850.05        0.98
      1862   30.3910  1.222924      849.92      849.53        0.98
      1863   30.4036  1.222430      849.26      849.03        0.98
      1864   30.4162  1.221937      849.46      848.54        0.98
      1865   30.4287  1.221445      849.49      848.08        0.98
      1866   30.4413  1.220952      848.77      847.65        0.98
      1867   30.4539  1.220460      848.48      847.24        0.97
      1868   30.4664  1.219969      847.93      846.87        0.97
      1869   30.4790  1.219478      847.59      846.54        0.97
      1870   30.4916  1.218987      847.36      846.24        0.97
      1871   30.5041  1.218497      847.57      845.98        0.97
      1872   30.5167  1.218007      847.71      845.75        0.97
      1873   30.5292  1.217518      847.65      845.55        0.97
      1874   30.5418  1.217029      848.12      845.40        0.97
      1875   30.5544  1.216540      849.05      845.33        0.97
      1876   30.5669  1.216052      849.12      845.44        0.97
      1877   30.5795  1.215564      850.00      845.90        0.97
      1878   30.5921  1.215077      853.47      846.81        0.98
      1879   30.6046  1.214590      858.07      847.99        0.98
      1880   30.6172  1.214103      860.37      848.84        0.98
      1881   30.6298  1.213617      860.99      848.63        0.98
      1882   30.6423  1.213131      859.86      847.28        0.98
      1883   30.6549  1.212646      856.41      845.85        0.98
      1884   30.6675  1.212161      853.08      846.15        0.98
      1885   30.6800  1.211676      852.44      850.47        0.97
      1886   30.6926  1.211192      853.95      860.67        0.98
      1887   30.7052  1.210708      856.58      876.05        0.98
      1888   30.7177  1.210225      858.91      891.27        0.98
      1889   30.7303  1.209742      858.59      897.57        0.98
      1890   30.7429  1.209260      856.42      889.73        0.98
      1891   30.7554  1.208777      853.09      872.60        0.97
      1892   30.7680  1.208296      848.88      854.96        0.97
      1893   30.7806  1.207814      845.88      842.23        0.97
      1894   30.7931  1.207333      844.17      835.16        0.97
      1895   30.8057  1.206853      842.57      831.91        0.97
      1896   30.8183  1.206372      841.94      830.57        0.97
      1897   30.8308  1.205893      841.54      830.03        0.97
      1898   30.8434  1.205413      840.97      829.86        0.97
      1899   30.8560  1.204934      840.04      829.92        0.97
      1900   30.8685  1.204456      839.33      830.20        0.97
      1901   30.8811  1.203978      838.35      830.67        0.96
      1902   30.8937  1.203500      837.50      831.34        0.96
      1903   30.9062  1.203022      837.07      832.21        0.96
      1904   30.9188  1.202545      836.50      833.27        0.96
      1905   30.9314  1.202069      836.49      834.55        0.96
      1906   30.9439  1.201593      835.93      836.04        0.96
      1907   30.9565  1.201117      835.48      837.75        0.96
      1908   30.9691  1.200641      835.88      839.71        0.96
      1909   30.9816  1.200166      834.99      842.02        0.96
      1910   30.9942  1.199691      833.57      844.83        0.96
